# Supplementary material for: Better safe than sorry—Whole-genome sequencing indicates that missense variants are significant in susceptibility to COVID-19
Source: PLoS One. 2023 Jan 20;18(1):e0279356. doi: 10.1371/journal.pone.0279356 (PMC9858061; doi:10.1371/journal.pone.0279356)
Supplement: S2 Table — (XLSX) [file pone.0279356.s002.xlsx]

## Sheet: Arkusz1
ID	Gene name	Gene ID	Transcript ID	Rs ID	Consequence	p-value
chr1_973858_G_C	PLEKHN1	ENSG00000187583	ENST00000379410.8	rs3829740	missense_variant	2.29709921293693e-05
chr1_1755504_T_C	NADK	ENSG00000008130	ENST00000341426.9	rs2072929	intron_variant	0.00940969164973276
chr1_1755523_C_T	NADK	ENSG00000008130	ENST00000341426.9	rs2076327	intron_variant	0.00192837171086539
chr1_7460541_T_C	CAMTA1	ENSG00000171735	ENST00000303635.12	rs1750837	intron_variant	0.000591189833405655
chr1_8846242_A_G	RERE	ENSG00000142599	ENST00000656437.1	rs11121242	intron_variant	5.84419933187513e-06
chr1_8848153_G_A	RERE	ENSG00000142599	ENST00000656437.1	rs2065603	5_prime_UTR_variant	1.99276496954302e-06
chr1_8960846_T_C	CA6	ENSG00000131686	ENST00000377443.7	rs1832262	intron_variant	2.81765977459988e-10
chr1_9006636_C_T	SLC2A7	ENSG00000197241	ENST00000400906.2	rs10864377	intron_variant	0.00236006765553463
chr1_15494905_C_A	CASP9	ENSG00000132906	ENST00000333868.10	rs4646093	intron_variant	6.88912818825521e-07
chr1_17316719_T_A	PADI4	ENSG00000159339	ENST00000375448.4	rs372683222	intron_variant	0.00640748787668859
chr1_18878151_G_A	ALDH4A1	ENSG00000159423	ENST00000375341.8	rs7366122	intron_variant	0.000817621202495717
chr1_19149298_C_T	UBR4	ENSG00000127481	ENST00000375254.8	rs12565575	intron_variant	0.000134541636792475
chr1_19156715_A_G	UBR4	ENSG00000127481	ENST00000375254.8	rs10799710	intron_variant	4.32877503226379e-06
chr1_19157099_T_C	UBR4	ENSG00000127481	ENST00000375254.8	rs10753518	intron_variant	0.000134541636792475
chr1_19161162_T_C	UBR4	ENSG00000127481	ENST00000375254.8	rs3748759	splice_polypyrimidine_tract_variant	0.000134541636792475
chr1_19168759_G_C	UBR4	ENSG00000127481	ENST00000375254.8	rs60337059	intron_variant	0.000202166163876891
chr1_19171802_A_G	UBR4	ENSG00000127481	ENST00000375254.8	rs10799717	intron_variant	0.000202166163876891
chr1_19245738_T_C	EMC1	ENSG00000127463	ENST00000477853.6	rs61764877	intron_variant	2.60402380031313e-08
chr1_19246319_A_G	EMC1	ENSG00000127463	ENST00000477853.6	rs55689911	intron_variant	0.00184293944421596
chr1_20891602_C_T	EIF4G3	ENSG00000075151	ENST00000602326.6	rs2034665	intron_variant	0.000131539644557735
chr1_21145113_T_A	EIF4G3	ENSG00000075151	ENST00000602326.6	rs12035087	intron_variant	3.36800322363622e-07
chr1_21978092_T_C	CELA3B	ENSG00000219073	ENST00000337107.11	rs12059804	intron_variant	0.00258251911649151
chr1_21984855_G_A	CELA3B	ENSG00000219073	ENST00000337107.11	rs61777960	intron_variant	7.20933006432784e-10
chr1_24514955_T_C	RCAN3	ENSG00000117602	ENST00000374395.9	rs196404	intron_variant	0.00588189490498475
chr1_24530170_G_A	RCAN3	ENSG00000117602	ENST00000374395.9	rs196420	intron_variant	0.000231168862234152
chr1_24546685_G_A	NCMAPDT	ENSG00000264443	ENST00000577528.1	rs4367747	intron_variant	0.00452149612380032
chr1_24553471_C_T	NCMAPDT	ENSG00000264443	ENST00000577528.1	rs2776749	intron_variant	0.000140352369649007
chr1_28372118_A_C	PHACTR4	ENSG00000204138	ENST00000373839.8	rs11247791	intron_variant	5.7746284627114e-06
chr1_28448576_T_C	PHACTR4	ENSG00000204138	ENST00000373839.8	rs111952709	intron_variant	3.16263215910074e-06
chr1_28491085_A_G	PHACTR4	ENSG00000204138	ENST00000373839.8	rs10915235	intron_variant	0.00987973699589484
chr1_28511063_T_C	RCC1	ENSG00000180198	ENST00000683442.1	rs2853734	intron_variant	5.68044378246898e-07
chr1_28522804_A_G	RCC1	ENSG00000180198	ENST00000683442.1	rs2840765	intron_variant	0.00277364821363306
chr1_28526864_T_C	RCC1	ENSG00000180198	ENST00000683442.1	rs3765641	intron_variant	0.00247539543369519
chr1_28708914_A_G	GMEB1	ENSG00000162419	ENST00000373816.6	rs12758914	intron_variant	0.00127697171871434
chr1_28768046_G_C	YTHDF2	ENSG00000198492	ENST00000373812.8	rs6686595	intron_variant	2.17946104953116e-05
chr1_30014547_C_T	LINC01648	ENSG00000233399	ENST00000445180.2	rs4949242	intron_variant	0.00470210848554857
chr1_30023721_G_A	LINC01648	ENSG00000233399	ENST00000445180.2	rs7533243	intron_variant	0.00211100738774331
chr1_30023768_G_A	LINC01648	ENSG00000233399	ENST00000445180.2	rs10914821	intron_variant	0.00211100738774331
chr1_30028615_T_G	LINC01648	ENSG00000233399	ENST00000445180.2	rs10914832	intron_variant	6.76738451513559e-08
chr1_30035046_G_C	LINC01648	ENSG00000233399	ENST00000445180.2	rs1874784	intron_variant	0.0033800101001352
chr1_32566811_G_T	ZBTB8A	ENSG00000160062	ENST00000373510.9	rs9425886	intron_variant	0.00284037737890664
chr1_32572677_A_G	ZBTB8A	ENSG00000160062	ENST00000373510.9	rs6694177	intron_variant	0.00203926266863806
chr1_33578603_A_G	CSMD2	ENSG00000121904	ENST00000373381.9	rs2487750	intron_variant	1.37484975159455e-05
chr1_33964932_A_G	CSMD2	ENSG00000121904	ENST00000373381.9	rs545337	intron_variant	5.52621198691239e-11
chr1_33965251_G_T	CSMD2	ENSG00000121904	ENST00000373381.9	rs557140	intron_variant	1.52182340472534e-09
chr1_33971356_C_T	CSMD2	ENSG00000121904	ENST00000373381.9	rs531066	intron_variant	0.00101822433828824
chr1_33971459_G_C	CSMD2	ENSG00000121904	ENST00000373381.9	rs532016	intron_variant	5.66649690579423e-05
chr1_33972477_G_A	CSMD2	ENSG00000121904	ENST00000373381.9	rs473450	intron_variant	5.66649690579423e-05
chr1_33973280_G_A	CSMD2	ENSG00000121904	ENST00000373381.9	rs502199	intron_variant	0.000128603312421012
chr1_33973693_C_T	CSMD2	ENSG00000121904	ENST00000373381.9	rs506546	intron_variant	5.66649690579423e-05
chr1_33973761_G_T	CSMD2	ENSG00000121904	ENST00000373381.9	rs506714	intron_variant	5.66649690579423e-05
chr1_33973899_A_G	CSMD2	ENSG00000121904	ENST00000373381.9	rs519661	intron_variant	5.66649690579423e-05
chr1_33974241_A_C	CSMD2	ENSG00000121904	ENST00000373381.9	rs544234	intron_variant	9.82212470884192e-11
chr1_33974423_A_T	CSMD2	ENSG00000121904	ENST00000373381.9	rs546002	intron_variant	5.66649690579423e-05
chr1_33974715_T_C	CSMD2	ENSG00000121904	ENST00000373381.9	rs536766	intron_variant	0.000686968609736285
chr1_33975525_G_T	CSMD2	ENSG00000121904	ENST00000373381.9	rs1536110	intron_variant	0.00360955118181659
chr1_33977627_A_G	CSMD2	ENSG00000121904	ENST00000373381.9	rs516237	intron_variant	5.23849675389272e-11
chr1_33978493_G_A	CSMD2	ENSG00000121904	ENST00000373381.9	rs556878	intron_variant	5.23849675389272e-11
chr1_33979269_C_G	CSMD2	ENSG00000121904	ENST00000373381.9	rs496755	intron_variant	5.23849675389272e-11
chr1_33981309_T_C	CSMD2	ENSG00000121904	ENST00000373381.9	rs535574	intron_variant	1.3609926690069e-12
chr1_33991317_C_T	CSMD2	ENSG00000121904	ENST00000373381.9	rs2884534	intron_variant	8.24702555884357e-07
chr1_33993137_C_T	CSMD2	ENSG00000121904	ENST00000373381.9	rs495444	intron_variant	1.85197788546957e-06
chr1_34008007_A_C	CSMD2	ENSG00000121904	ENST00000373381.9	rs504527	intron_variant	7.37768954412723e-06
chr1_34853949_C_T	SMIM12	ENSG00000163866	ENST00000521580.3	rs11263953	3_prime_UTR_variant	1.93877850858105e-06
chr1_34857794_T_G	SMIM12	ENSG00000163866	ENST00000521580.3	rs7515410	intron_variant	0.000486670548487112
chr1_34891077_C_G	DLGAP3	ENSG00000116544	ENST00000373347.6	rs11264155	intron_variant	9.72265826211619e-10
chr1_35628648_T_A	PSMB2	ENSG00000126067	ENST00000373237.4	rs687274	intron_variant	3.61490695640043e-05
chr1_40624578_A_G	RIMS3	ENSG00000117016	ENST00000372684.8	rs7520333	3_prime_UTR_variant	0.00054013184846476
chr1_40821776_T_A	KCNQ4	ENSG00000117013	ENST00000347132.10	rs4483396	intron_variant	0.00152849847571024
chr1_45435698_G_A	TESK2	ENSG00000070759	ENST00000372086.4	rs2036021	intron_variant	5.16847004533398e-06
chr1_46877947_A_G	CYP4Z2P	ENSG00000154198	ENST00000423332.1	rs2813853	intron_variant	0.000842402738338505
chr1_48904950_T_C	AGBL4	ENSG00000186094	ENST00000371839.6	rs11590445	intron_variant	2.27677748022164e-08
chr1_48911244_G_T	AGBL4	ENSG00000186094	ENST00000371839.6	rs6679429	intron_variant	8.6226110553347e-09
chr1_48917699_T_C	AGBL4	ENSG00000186094	ENST00000371839.6	rs61786028	intron_variant	1.71632192192392e-08
chr1_48931154_G_A	AGBL4	ENSG00000186094	ENST00000371839.6	rs17367865	intron_variant	1.42224381858709e-08
chr1_48956422_A_G	AGBL4	ENSG00000186094	ENST00000371839.6	rs3127547	intron_variant	2.26381106874744e-05
chr1_48966092_A_G	AGBL4	ENSG00000186094	ENST00000371839.6	rs3127549	intron_variant	3.5508622698943e-08
chr1_48966237_G_A	AGBL4	ENSG00000186094	ENST00000371839.6	rs3127550	intron_variant	2.85370114018875e-08
chr1_48967263_C_T	AGBL4	ENSG00000186094	ENST00000371839.6	rs5006893	intron_variant	3.93560992177348e-10
chr1_49193347_C_T	AGBL4	ENSG00000186094	ENST00000371839.6	rs7551542	intron_variant	0.00871160121925004
chr1_49282631_T_C	AGBL4	ENSG00000186094	ENST00000371839.6	rs1809791	intron_variant	1.30378046651515e-05
chr1_49500470_G_C	AGBL4	ENSG00000186094	ENST00000371839.6	rs61783601	intron_variant	1.8500168021778e-05
chr1_54202605_A_G	MRPL37	ENSG00000116221	ENST00000360840.9	rs1890566	intron_variant	0.000173300356485636
chr1_54211509_G_A	MRPL37	ENSG00000116221	ENST00000360840.9	rs3766460	intron_variant	0.00028482472815335
chr1_54220701_T_C	MRPL37	ENSG00000116221	ENST00000398219.2	rs612711	synonymous_variant	0.000565870693913133
chr1_54222843_T_C	MRPL37	ENSG00000116221	ENST00000605337.5	rs642990	intron_variant	0.000570535787051825
chr1_54619826_T_C	FAM151A	ENSG00000162391	ENST00000302250.7	rs11206396	intron_variant	2.68183516933535e-08
chr1_54620701_G_T	FAM151A	ENSG00000162391	ENST00000302250.7	rs12760859	intron_variant	7.54742130427856e-09
chr1_54631395_A_T	ACOT11	ENSG00000162390	ENST00000371316.3	rs11206397	intron_variant	9.48070107548617e-11
chr1_54631433_A_G	ACOT11	ENSG00000162390	ENST00000371316.3	rs11206398	intron_variant	9.48070107548617e-11
chr1_54631647_G_A	ACOT11	ENSG00000162390	ENST00000371316.3	rs7545297	intron_variant	5.4286145973162e-11
chr1_54631675_G_T	ACOT11	ENSG00000162390	ENST00000371316.3	rs12131755	intron_variant	0.00178964308435355
chr1_54632693_T_C	ACOT11	ENSG00000162390	ENST00000371316.3	rs12136592	intron_variant	0.00178964308435355
chr1_54632737_C_A	ACOT11	ENSG00000162390	ENST00000371316.3	rs4927143	intron_variant	0.00178964308435355
chr1_54633013_T_C	ACOT11	ENSG00000162390	ENST00000371316.3	rs4927144	intron_variant	0.00178964308435355
chr1_54633077_A_G	ACOT11	ENSG00000162390	ENST00000371316.3	rs4927145	intron_variant	6.79307036515807e-11
chr1_54633164_C_G	ACOT11	ENSG00000162390	ENST00000371316.3	rs4927146	intron_variant	0.00180402716461145
chr1_54633289_A_G	ACOT11	ENSG00000162390	ENST00000371316.3	rs4927147	intron_variant	0.00452149612380032
chr1_54634655_T_C	ACOT11	ENSG00000162390	ENST00000371316.3	rs6588520	intron_variant	8.69854300214665e-08
chr1_54638272_A_G	ACOT11	ENSG00000162390	ENST00000371316.3	rs10736390	3_prime_UTR_variant	6.87737123953138e-08
chr1_54638644_G_C	ACOT11	ENSG00000162390	ENST00000371316.3	rs11206402	3_prime_UTR_variant	6.83316696249351e-08
chr1_54643305_A_G	MROH7	ENSG00000184313	ENST00000421030.7	rs10888858	intron_variant	0.000424153295941744
chr1_54665273_G_C	MROH7	ENSG00000184313	ENST00000421030.7	rs6703113	intron_variant	0.000139957454512529
chr1_54702411_C_T	MROH7	ENSG00000184313	ENST00000421030.7	rs644955	intron_variant	8.64686339093775e-11
chr1_57728549_A_G	DAB1	ENSG00000173406	ENST00000485760.5	rs912361	intron_variant	0.00388473141222481
chr1_57729061_T_G	DAB1	ENSG00000173406	ENST00000485760.5	rs912360	intron_variant	9.54713285822763e-08
chr1_61291805_A_G	NFIA	ENSG00000162599	ENST00000403491.8	rs2243860	intron_variant	8.21263361479415e-06
chr1_61294189_C_T	NFIA	ENSG00000162599	ENST00000403491.8	rs1932004	intron_variant	0.000156635493748089
chr1_61294992_C_T	NFIA	ENSG00000162599	ENST00000403491.8	rs2806429	intron_variant	3.21934529053917e-05
chr1_61295370_C_T	NFIA	ENSG00000162599	ENST00000403491.8	rs2782547	intron_variant	2.19223429607912e-05
chr1_61296690_G_T	NFIA	ENSG00000162599	ENST00000403491.8	rs1414265	intron_variant	6.78688938736009e-05
chr1_61300130_C_T	NFIA	ENSG00000162599	ENST00000403491.8	rs2970457	intron_variant	0.00020558663038682
chr1_61301469_C_A	NFIA	ENSG00000162599	ENST00000403491.8	rs10489912	intron_variant	0.000906386956466039
chr1_61304669_T_C	NFIA	ENSG00000162599	ENST00000403491.8	rs115800578	intron_variant	0.0021222617779632
chr1_61305973_G_A	NFIA	ENSG00000162599	ENST00000403491.8	rs2806434	intron_variant	2.96966906727121e-09
chr1_61307907_G_C	NFIA	ENSG00000162599	ENST00000403491.8	rs1041674	intron_variant	0.00236633465059442
chr1_61347222_A_G	NFIA	ENSG00000162599	ENST00000403491.8	rs67063492	intron_variant	0.00204469581748174
chr1_61813922_T_C	PATJ	ENSG00000132849	ENST00000642238.2	rs9645411	intron_variant	0.0010292890987328
chr1_64074106_C_G	ROR1	ENSG00000185483	ENST00000371079.6	rs17126099	intron_variant	0.00779838324080525
chr1_64083659_T_C	ROR1	ENSG00000185483	ENST00000371079.6	rs67303860	intron_variant	0.000402519106693209
chr1_64088329_G_A	ROR1	ENSG00000185483	ENST00000371079.6	rs11208350	intron_variant	0.00521888105365698
chr1_64088330_C_T	ROR1	ENSG00000185483	ENST00000371079.6	rs11208351	intron_variant	0.00521888105365698
chr1_65381503_C_T	DNAJC6	ENSG00000116675	ENST00000371069.5	rs9725541	intron_variant	0.00605223599958821
chr1_65390271_G_A	DNAJC6	ENSG00000116675	ENST00000371069.5	rs28429763	intron_variant	0.00136203263071428
chr1_65392462_G_A	DNAJC6	ENSG00000116675	ENST00000371069.5	rs4325172	synonymous_variant	0.000494753435755913
chr1_66541706_G_A	SGIP1	ENSG00000118473	ENST00000371037.9	rs12136922	intron_variant	7.62355063904685e-06
chr1_66544421_C_T	SGIP1	ENSG00000118473	ENST00000371037.9	rs7553325	intron_variant	4.13762087933897e-06
chr1_67196939_A_C	IL23R	ENSG00000162594	ENST00000347310.10	rs10489630	intron_variant	0.00416943835365693
chr1_67198808_G_A	IL23R	ENSG00000162594	ENST00000347310.10	rs4655527	intron_variant	0.00499280931196092
chr1_67199157_G_C	IL23R	ENSG00000162594	ENST00000347310.10	rs58621044	intron_variant	0.00203384363062784
chr1_67199860_A_G	IL23R	ENSG00000162594	ENST00000347310.10	rs7556198	intron_variant	0.00499280931196092
chr1_67200102_T_C	IL23R	ENSG00000162594	ENST00000347310.10	rs7545884	intron_variant	0.00357182764501468
chr1_67200132_T_C	IL23R	ENSG00000162594	ENST00000347310.10	rs11465793	intron_variant	0.00357182764501468
chr1_67200228_G_A	IL23R	ENSG00000162594	ENST00000347310.10	rs11465794	intron_variant	0.00357182764501468
chr1_67200314_T_C	IL23R	ENSG00000162594	ENST00000347310.10	rs11465796	intron_variant	0.00559862891049778
chr1_67202193_T_G	IL23R	ENSG00000162594	ENST00000347310.10	rs4614232	intron_variant	0.00357182764501468
chr1_67202253_G_A	IL23R	ENSG00000162594	ENST00000347310.10	rs1977160	intron_variant	0.00357182764501468
chr1_67202854_C_G	IL23R	ENSG00000162594	ENST00000347310.10	rs1004821	intron_variant	0.00357182764501468
chr1_67202868_A_T	IL23R	ENSG00000162594	ENST00000347310.10	rs1004822	intron_variant	0.00357182764501468
chr1_68515055_G_A	DEPDC1AS1	ENSG00000234264	ENST00000428732.1	rs11209310	intron_variant	0.000234414658650145
chr1_68515265_C_T	DEPDC1AS1	ENSG00000234264	ENST00000428732.1	rs11209311	intron_variant	0.000234414658650145
chr1_68517541_A_G	DEPDC1AS1	ENSG00000234264	ENST00000428732.1	rs11209313	intron_variant	0.000234414658650145
chr1_68518383_C_T	DEPDC1AS1	ENSG00000234264	ENST00000428732.1	rs6588326	intron_variant	0.000704024116992164
chr1_68519998_T_A	DEPDC1AS1	ENSG00000234264	ENST00000428732.1	rs1924539	intron_variant	0.000234414658650145
chr1_68524797_G_A	DEPDC1AS1	ENSG00000234264	ENST00000428732.1	rs12136612	intron_variant	0.000234414658650145
chr1_68526228_C_T	DEPDC1AS1	ENSG00000234264	ENST00000428732.1	rs72674373	intron_variant	0.000234414658650145
chr1_68527712_C_T	DEPDC1AS1	ENSG00000234264	ENST00000428732.1	rs10889776	intron_variant	0.000234414658650145
chr1_68528874_G_A	DEPDC1AS1	ENSG00000234264	ENST00000428732.1	rs17473441	intron_variant	0.00676553789480482
chr1_70869187_C_T	PTGER3	ENSG00000050628	ENST00000370931.7	rs1536537	intron_variant	0.00139908768730387
chr1_75302112_G_T	SLC44A5	ENSG00000137968	ENST00000370859.8	rs7547061	intron_variant	0.00690701306357365
chr1_76102821_T_G	ST6GALNAC3	ENSG00000184005	ENST00000328299.4	rs10873866	intron_variant	0.000451868549251061
chr1_81380279_T_A	ADGRL2	ENSG00000117114	ENST00000370728.5	rs12029773	intron_variant	0.000291221673342491
chr1_81380608_A_G	ADGRL2	ENSG00000117114	ENST00000370728.5	rs6695272	intron_variant	0.00898455265478729
chr1_81397406_G_T	ADGRL2	ENSG00000117114	ENST00000370728.5	rs34364127	intron_variant	3.41150735356036e-05
chr1_85306326_G_A	BCL10AS1	ENSG00000223653	ENST00000426125.1	rs233100	intron_variant	0.00263079789500588
chr1_87760646_G_C	PKN2AS1	ENSG00000237505	ENST00000645056.1	rs35214987	intron_variant	3.49743542004127e-07
chr1_87762865_G_A	PKN2AS1	ENSG00000237505	ENST00000645056.1	rs12128191	intron_variant	0.00126671139882156
chr1_87763944_A_G	PKN2AS1	ENSG00000237505	ENST00000645056.1	rs4655986	intron_variant	1.27035240008553e-06
chr1_87768267_A_G	PKN2AS1	ENSG00000237505	ENST00000645056.1	rs10922484	intron_variant	0.00301811435002589
chr1_89650509_G_A	LRRC8C	ENSG00000171488	ENST00000370454.9	rs10922683	intron_variant	0.00592788172537933
chr1_95157234_A_T	TLCD4	ENSG00000152078	ENST00000370203.9	rs1414905	intron_variant	4.48792037069346e-06
chr1_95159282_G_A	TLCD4	ENSG00000152078	ENST00000370203.9	rs7550174	intron_variant	4.48792037069346e-06
chr1_95159893_G_A	TLCD4	ENSG00000152078	ENST00000370203.9	rs34721741	intron_variant	4.48792037069346e-06
chr1_95160278_T_G	TLCD4	ENSG00000152078	ENST00000370203.9	rs11165323	intron_variant	0.000239700989772982
chr1_95162887_G_T	TLCD4	ENSG00000152078	ENST00000370203.9	rs11590690	intron_variant	4.48792037069346e-06
chr1_95165428_A_G	TLCD4	ENSG00000152078	ENST00000370203.9	rs7521059	intron_variant	0.0004420331226405
chr1_95167631_C_T	TLCD4	ENSG00000152078	ENST00000370203.9	rs11579311	intron_variant	4.48792037069346e-06
chr1_95168166_A_G	TLCD4	ENSG00000152078	ENST00000370203.9	rs965314	intron_variant	4.48792037069346e-06
chr1_95169046_A_G	TLCD4	ENSG00000152078	ENST00000370203.9	rs10782999	intron_variant	1.49742458496096e-05
chr1_95174640_C_G	TLCD4	ENSG00000152078	ENST00000370203.9	rs4949995	intron_variant	4.85981896802744e-07
chr1_95183816_G_A	TLCD4	ENSG00000152078	ENST00000370203.9	rs7366414	intron_variant	0.000737377729152735
chr1_95186227_G_C	TLCD4	ENSG00000152078	ENST00000370203.9	rs4949999	intron_variant	4.48792037069346e-06
chr1_95190609_G_A	TLCD4	ENSG00000152078	ENST00000370203.9	rs12740399	intron_variant	4.48792037069346e-06
chr1_95200088_G_A	TLCD4RWDD3	ENSG00000271092	ENST00000604534.5	rs12132107	intron_variant	4.48792037069346e-06
chr1_95200431_C_T	TLCD4RWDD3	ENSG00000271092	ENST00000604534.5	rs12728422	intron_variant	4.48792037069346e-06
chr1_95201117_G_A	TLCD4RWDD3	ENSG00000271092	ENST00000604534.5	rs11584734	intron_variant	4.48792037069346e-06
chr1_95201223_C_T	TLCD4RWDD3	ENSG00000271092	ENST00000604534.5	rs10158681	intron_variant	4.48792037069346e-06
chr1_95209154_C_T	TLCD4RWDD3	ENSG00000271092	ENST00000604534.5	rs17409555	intron_variant	9.59671953141187e-07
chr1_95210888_A_G	TLCD4RWDD3	ENSG00000271092	ENST00000604534.5	rs12134689	intron_variant	3.19915744107933e-08
chr1_95211147_G_A	TLCD4RWDD3	ENSG00000271092	ENST00000604534.5	rs12408516	intron_variant	1.44969648279537e-06
chr1_95211167_C_T	TLCD4RWDD3	ENSG00000271092	ENST00000604534.5	rs36177573	intron_variant	1.44969648279537e-06
chr1_95227082_C_T	TLCD4RWDD3	ENSG00000271092	ENST00000604534.5	rs11165345	intron_variant	0.00542663340538197
chr1_95685668_A_G	LINC02607	ENSG00000228971	ENST00000456933.1	rs6593679	intron_variant	0.000977758098794543
chr1_100634317_A_C	LINC01349	ENSG00000230402	ENST00000416343.2	rs375165949	intron_variant	0.00134748082251774
chr1_107454446_T_C	NTNG1	ENSG00000162631	ENST00000370068.6	rs59846955	intron_variant	0.00265175773693549
chr1_107454484_C_T	NTNG1	ENSG00000162631	ENST00000370068.6	rs628117	intron_variant	0.000780718885285224
chr1_107468967_G_A	NTNG1	ENSG00000162631	ENST00000370068.6	rs11185120	intron_variant	5.54053983121325e-07
chr1_107471606_C_T	NTNG1	ENSG00000162631	ENST00000370068.6	rs4914946	intron_variant	0.000210235551779743
chr1_107473670_G_T	NTNG1	ENSG00000162631	ENST00000370068.6	rs3813218	intron_variant	0.000607573735554608
chr1_109737199_C_A	GSTM3	ENSG00000134202	ENST00000361066.7	rs1537234	intron_variant	0.00014806658628524
chr1_111511771_A_T	TMIGD3	ENSG00000121933	ENST00000369717.8	rs10857889	intron_variant	0.00767862826752394
chr1_111530693_A_T	TMIGD3	ENSG00000121933	ENST00000369717.8	rs10776730	intron_variant	6.22863522876637e-05
chr1_111539321_C_T	TMIGD3	ENSG00000121933	ENST00000369717.8	rs6673086	intron_variant	9.98983904329099e-07
chr1_111539536_T_A	TMIGD3	ENSG00000121933	ENST00000369717.8	rs2789536	intron_variant	3.21084739436511e-06
chr1_111539942_T_C	TMIGD3	ENSG00000121933	ENST00000369717.8	rs2789535	intron_variant	8.13965010469272e-06
chr1_111540075_C_A	TMIGD3	ENSG00000121933	ENST00000369717.8	rs2786970	intron_variant	8.13965010469272e-06
chr1_111540107_C_A	TMIGD3	ENSG00000121933	ENST00000369717.8	rs11102304	intron_variant	7.09715067521475e-06
chr1_111543408_T_C	RAP1A	ENSG00000116473	ENST00000356415.5	rs2185029	intron_variant	1.38873142737224e-06
chr1_111544716_C_A	RAP1A	ENSG00000116473	ENST00000356415.5	rs1337912	intron_variant	0.000379863503648132
chr1_111546415_C_T	RAP1A	ENSG00000116473	ENST00000356415.5	rs2786971	intron_variant	0.000983061303610892
chr1_111552798_A_G	RAP1A	ENSG00000116473	ENST00000356415.5	rs61788210	intron_variant	0.00630863133185434
chr1_111559408_T_G	RAP1A	ENSG00000116473	ENST00000356415.5	rs1890549	intron_variant	0.00546914229225719
chr1_111895041_T_C	KCND3	ENSG00000171385	ENST00000302127.5	rs10857913	intron_variant	5.58464303024881e-10
chr1_115030218_C_T	TSHB	ENSG00000134200	ENST00000256592.3	rs72695874	intron_variant	0.00278098625029583
chr1_115048377_T_C	TSPAN2	ENSG00000134198	ENST00000369516.7	rs11102878	3_prime_UTR_variant	0.000886948768092199
chr1_115048542_A_G	TSPAN2	ENSG00000134198	ENST00000369516.7	rs7551034	3_prime_UTR_variant	0.0020556045911638
chr1_115051747_G_C	TSPAN2	ENSG00000134198	ENST00000369516.7	rs72697905	intron_variant	0.000886948768092199
chr1_115055352_G_A	TSPAN2	ENSG00000134198	ENST00000369516.7	rs59467677	intron_variant	0.000886948768092199
chr1_115981172_A_G	SLC22A15	ENSG00000163393	ENST00000369503.9	rs4839509	intron_variant	9.49920916687877e-05
chr1_120466913_C_T	NBPF8	ENSG00000270231	ENST00000583271.5	rs1170951082	non_coding_transcript_exon_variant	8.26364058272936e-05
chr1_120967277_A_C	LINC00623	ENSG00000226067	ENST00000614062.1	rs1553288744	intron_variant	6.71999280343052e-07
chr1_146907795_T_G	HYDIN2	ENSG00000276975	ENST00000493714.1	rs1385678221	intron_variant	0.000106405491811728
chr1_148823612_A_G	PDE4DIP	ENSG00000178104	ENST00000695794.1	rs674143	intron_variant	1.00327748423515e-10
chr1_149023609_T_C	PDE4DIP	ENSG00000178104	ENST00000695794.1	rs111883420	intron_variant	0.00405106793896704
chr1_151630860_C_T	SNX27	ENSG00000143376	ENST00000458013.7	rs35025291	intron_variant	7.39410830372287e-05
chr1_151760224_A_G	MRPL9	ENSG00000143436	ENST00000368830.8	rs10888433	intron_variant	4.54119025170878e-05
chr1_151760439_C_T	MRPL9	ENSG00000143436	ENST00000368830.8	rs10888434	intron_variant	0.00364766378008765
chr1_151760859_T_G	MRPL9	ENSG00000143436	ENST00000368830.8	rs8480	missense_variant	4.54119025170878e-05
chr1_151769395_G_A	OAZ3	ENSG00000143450	ENST00000400999.7	rs7529549	intron_variant	1.05930285120797e-06
chr1_151769525_T_C	OAZ3	ENSG00000143450	ENST00000400999.7	rs7521817	intron_variant	1.2584173851584e-05
chr1_151769629_G_A	OAZ3	ENSG00000143450	ENST00000400999.7	rs2460997	intron_variant	1.70505574498614e-08
chr1_151770018_A_G	OAZ3	ENSG00000143450	ENST00000400999.7	rs4995159	intron_variant	2.83511094706169e-08
chr1_151770484_G_A	OAZ3	ENSG00000143450	ENST00000400999.7	rs1781424	intron_variant	2.83511094706169e-08
chr1_151770667_C_T	OAZ3	ENSG00000143450	ENST00000400999.7	rs1781423	intron_variant	2.83511094706169e-08
chr1_151770888_C_A	OAZ3	ENSG00000143450	ENST00000400999.7	rs1781420	intron_variant	2.83511094706169e-08
chr1_151772382_G_A	TDRKH	ENSG00000182134	ENST00000368827.10	rs4845556	intron_variant	4.45242703166528e-07
chr1_151772452_T_C	TDRKH	ENSG00000182134	ENST00000368827.10	rs2495396	intron_variant	2.83511094706169e-08
chr1_151773759_C_T	TDRKH	ENSG00000182134	ENST00000368824.8	rs1054475	3_prime_UTR_variant	7.10644317107946e-07
chr1_151774048_C_A	TDRKH	ENSG00000182134	ENST00000368824.8	rs1623480	3_prime_UTR_variant	2.83511094706169e-08
chr1_151774567_C_T	TDRKH	ENSG00000182134	ENST00000368824.8	rs1123855	intron_variant	0.00166068592491025
chr1_151775257_C_T	TDRKH	ENSG00000182134	ENST00000368824.8	rs1781421	intron_variant	2.83511094706169e-08
chr1_151776835_G_T	TDRKH	ENSG00000182134	ENST00000368824.8	rs6684101	intron_variant	1.86349045330581e-08
chr1_151776886_A_G	TDRKH	ENSG00000182134	ENST00000368824.8	rs6672920	intron_variant	2.83511094706169e-08
chr1_151777018_T_C	TDRKH	ENSG00000182134	ENST00000368824.8	rs4484926	intron_variant	1.86349045330581e-08
chr1_151777038_G_A	TDRKH	ENSG00000182134	ENST00000368824.8	rs4634911	intron_variant	1.86349045330581e-08
chr1_151778079_C_T	TDRKH	ENSG00000182134	ENST00000368824.8	rs1996732	intron_variant	1.86349045330581e-08
chr1_151778164_T_G	TDRKH	ENSG00000182134	ENST00000368824.8	rs1996731	intron_variant	1.86349045330581e-08
chr1_151778605_G_A	TDRKH	ENSG00000182134	ENST00000368824.8	rs1996729	intron_variant	1.86349045330581e-08
chr1_151781636_T_C	TDRKH	ENSG00000182134	ENST00000368824.8	rs35077383	intron_variant	6.36633589061679e-09
chr1_151785152_A_G	TDRKH	ENSG00000182134	ENST00000368824.8	rs55982513	intron_variant	4.86038767379053e-11
chr1_151785392_C_T	TDRKH	ENSG00000182134	ENST00000368824.8	rs12748967	intron_variant	4.86038767379053e-11
chr1_151785854_C_T	TDRKH	ENSG00000182134	ENST00000368824.8	rs60136317	intron_variant	4.83440423831121e-13
chr1_151786563_T_G	TDRKH	ENSG00000182134	ENST00000368824.8	rs4845355	intron_variant	4.83440423831121e-13
chr1_151787357_G_T	TDRKH	ENSG00000182134	ENST00000368824.8	rs35834074	intron_variant	2.67511141988613e-12
chr1_151787572_A_G	TDRKH	ENSG00000182134	ENST00000368824.8	rs61815098	intron_variant	3.22971799253957e-12
chr1_151787621_G_A	TDRKH	ENSG00000182134	ENST00000368824.8	rs61815099	intron_variant	3.22971799253957e-12
chr1_151788122_C_T	TDRKH	ENSG00000182134	ENST00000368824.8	rs6680404	intron_variant	3.22971799253957e-12
chr1_151788620_G_A	TDRKH	ENSG00000182134	ENST00000368824.8	rs11806815	intron_variant	3.22971799253957e-12
chr1_151788696_A_G	TDRKH	ENSG00000182134	ENST00000368824.8	rs12756855	intron_variant	3.22971799253957e-12
chr1_151789328_A_G	TDRKH	ENSG00000182134	ENST00000368824.8	rs868866	intron_variant	3.22971799253957e-12
chr1_151789389_G_A	TDRKH	ENSG00000182134	ENST00000368824.8	rs868867	intron_variant	3.22971799253957e-12
chr1_151803738_A_G	LINGO4	ENSG00000213171	ENST00000368820.4	rs6587619	intron_variant	1.12920215385572e-16
chr1_151803755_C_T	LINGO4	ENSG00000213171	ENST00000368820.4	rs7523001	intron_variant	1.42023244130923e-14
chr1_151807701_C_T	RORC	ENSG00000143365	ENST00000318247.7	rs3828057	intron_variant	3.86906741940421e-12
chr1_151808176_T_C	RORC	ENSG00000143365	ENST00000318247.7	rs1915544	intron_variant	5.83232253171293e-17
chr1_151809654_G_T	RORC	ENSG00000143365	ENST00000318247.7	rs1521177	intron_variant	2.9388536029623e-08
chr1_151809931_G_T	RORC	ENSG00000143365	ENST00000318247.7	rs4845587	intron_variant	0.000264970398618025
chr1_151811121_C_T	RORC	ENSG00000143365	ENST00000318247.7	rs939594	intron_variant	0.00448619542240769
chr1_151811212_A_C	RORC	ENSG00000143365	ENST00000318247.7	rs939595	intron_variant	0.00448619542240769
chr1_151817171_T_G	RORC	ENSG00000143365	ENST00000318247.7	rs12144914	intron_variant	7.89541174231225e-05
chr1_151817835_G_A	RORC	ENSG00000143365	ENST00000318247.7	rs7540027	intron_variant	4.95579760942773e-06
chr1_151817863_G_C	RORC	ENSG00000143365	ENST00000318247.7	rs7540034	intron_variant	5.57075956331625e-06
chr1_151818382_G_A	RORC	ENSG00000143365	ENST00000318247.7	rs7540530	intron_variant	4.95579760942773e-06
chr1_151819834_G_A	RORC	ENSG00000143365	ENST00000318247.7	rs6693413	intron_variant	3.72325468891297e-06
chr1_151821936_C_A	RORC	ENSG00000143365	ENST00000318247.7	rs7531041	intron_variant	4.95579760942773e-06
chr1_151822318_G_A	RORC	ENSG00000143365	ENST00000318247.7	rs6587620	intron_variant	1.62352020518823e-19
chr1_151823021_G_C	RORC	ENSG00000143365	ENST00000318247.7	rs11204895	intron_variant	5.17304155841424e-07
chr1_151823390_C_T	RORC	ENSG00000143365	ENST00000318247.7	rs12036145	intron_variant	5.12464432738229e-05
chr1_153333493_T_C	PGLYRP4	ENSG00000163218	ENST00000359650.10	rs2117130	intron_variant	0.000532782133734296
chr1_153766793_A_G	INTS3	ENSG00000143624	ENST00000318967.7	rs6677628	intron_variant	0.00456898594481487
chr1_154720705_T_A	KCNN3	ENSG00000143603	ENST00000271915.9	rs11264249	intron_variant	0.00229828308851248
chr1_157817463_T_A	FCRL1	ENSG00000163534	ENST00000368176.8	rs12131778	intron_variant	5.94957126164933e-05
chr1_157834858_G_A	CD5L	ENSG00000073754	ENST00000368174.5	rs2765501	intron_variant	0.00111610765685246
chr1_158840522_C_T	MNDA	ENSG00000163563	ENST00000368141.5	rs857869	intron_variant	4.6029694905763e-13
chr1_158844592_G_A	MNDA	ENSG00000163563	ENST00000368141.5	rs703151	intron_variant	0.000336367405111131
chr1_158845044_T_C	MNDA	ENSG00000163563	ENST00000368141.5	rs860781	intron_variant	0.000336367405111131
chr1_158845072_T_C	MNDA	ENSG00000163563	ENST00000368141.5	rs857871	intron_variant	0.000336367405111131
chr1_158846553_C_T	MNDA	ENSG00000163563	ENST00000368141.5	rs857872	intron_variant	0.000478716946498422
chr1_158848185_T_C	MNDA	ENSG00000163563	ENST00000368141.5	rs2820121	intron_variant	0.000478716946498422
chr1_160025843_G_A	PIGM	ENSG00000143315	ENST00000368090.5	rs6659129	3_prime_UTR_variant	0.000325376922601127
chr1_169554011_A_T	F5	ENSG00000198734	ENST00000367797.9	rs6427198	intron_variant	0.000420663247394876
chr1_170280133_G_C	LINC01142	ENSG00000224286	ENST00000440404.6	rs9427189	intron_variant	5.74835419084816e-05
chr1_171269020_G_A	FMO1	ENSG00000010932	ENST00000617670.6	rs10912697	intron_variant	8.1933387648562e-05
chr1_171329801_C_T	FMO4	ENSG00000076258	ENST00000367749.4	rs714839	intron_variant	1.30632254522096e-07
chr1_171331894_C_G	FMO4	ENSG00000076258	ENST00000367749.4	rs2294483	intron_variant	0.000363444600133171
chr1_171332955_A_C	FMO4	ENSG00000076258	ENST00000367749.4	rs4140632	intron_variant	0.000221693306412969
chr1_171334786_C_T	FMO4	ENSG00000076258	ENST00000367749.4	rs3820170	intron_variant	0.000353537765393737
chr1_171341864_A_C	FMO4	ENSG00000076258	ENST00000367749.4	rs1042772	3_prime_UTR_variant	2.62870518293307e-06
chr1_172572239_T_C	SUCO	ENSG00000094975	ENST00000263688.4	rs145055485	intron_variant	7.5864406707839e-05
chr1_183081475_A_G	LAMC1	ENSG00000135862	ENST00000258341.5	rs10752894	intron_variant	0.00483901589790387
chr1_183097119_T_G	LAMC1	ENSG00000135862	ENST00000258341.5	rs6424885	intron_variant	0.00600530755830058
chr1_187616921_C_T	LINC01036	ENSG00000230426	ENST00000643891.1	rs7551519	intron_variant	0.000791399968248671
chr1_187636897_C_A	LINC01036	ENSG00000230426	ENST00000643891.1	rs7536566	intron_variant	0.00294730738140015
chr1_187636919_C_T	LINC01036	ENSG00000230426	ENST00000643891.1	rs7536571	intron_variant	0.00294730738140015
chr1_187636990_A_G	LINC01036	ENSG00000230426	ENST00000643891.1	rs7513937	intron_variant	0.00294730738140015
chr1_187638822_G_C	LINC01036	ENSG00000230426	ENST00000643891.1	rs1856480	intron_variant	0.00401935887239319
chr1_187638982_C_T	LINC01036	ENSG00000230426	ENST00000643891.1	rs10753014	intron_variant	0.00401935887239319
chr1_187640718_C_T	LINC01036	ENSG00000230426	ENST00000643891.1	rs955835	intron_variant	0.00520531045149896
chr1_187641566_C_A	LINC01036	ENSG00000230426	ENST00000643891.1	rs10157987	intron_variant	0.00464113523871848
chr1_187641720_A_C	LINC01036	ENSG00000230426	ENST00000643891.1	rs10159182	intron_variant	0.00401935887239319
chr1_187663554_A_G	LINC01036	ENSG00000230426	ENST00000643891.1	rs12083882	intron_variant	0.0025351064084082
chr1_199031148_T_C	LINC01221	ENSG00000235492	ENST00000432488.1	rs2360961	intron_variant	0.00975386558795671
chr1_199035865_C_G	LINC01221	ENSG00000235492	ENST00000432488.1	rs10800606	intron_variant	0.0088016735469658
chr1_199036569_T_C	LINC01221	ENSG00000235492	ENST00000432488.1	rs7536036	intron_variant	0.00139533826998113
chr1_199036571_G_A	LINC01221	ENSG00000235492	ENST00000432488.1	rs7524232	intron_variant	0.00392567913550657
chr1_200905199_T_C	INAVA	ENSG00000163362	ENST00000413687.3	rs374827	intron_variant	0.000189563191343255
chr1_201925681_C_T	LMOD1	ENSG00000163431	ENST00000367288.5	rs34118776	intron_variant	0.00139908768730387
chr1_204656145_A_G	LRRN2	ENSG00000170382	ENST00000367177.4	rs6673842	intron_variant	1.69020404379301e-10
chr1_206494906_G_A	IKBKE	ENSG00000263528	ENST00000581977.7	rs4844539	intron_variant	1.1134128106202e-07
chr1_206640532_C_G	DYRK3	ENSG00000143479	ENST00000367109.8	rs6674327	intron_variant	0.000334510747661045
chr1_206904300_T_C	FCMR	ENSG00000162894	ENST00000367091.8	rs1129999	3_prime_UTR_variant	0.00862242856299982
chr1_207891821_C_T	CD34	ENSG00000174059	ENST00000310833.12	rs2724400	intron_variant	6.4463159534954e-05
chr1_207892641_A_G	CD34	ENSG00000174059	ENST00000310833.12	rs1973916	intron_variant	6.4463159534954e-05
chr1_207895234_T_C	CD34	ENSG00000174059	ENST00000310833.12	rs2259397	intron_variant	6.4463159534954e-05
chr1_207968887_G_A	LINC02767	ENSG00000284237	ENST00000638446.1	rs2184820	non_coding_transcript_exon_variant	0.00608372031318883
chr1_210437664_T_C	HHAT	ENSG00000054392	ENST00000261458.8	rs10746424	intron_variant	0.000739387132253987
chr1_210441720_C_A	HHAT	ENSG00000054392	ENST00000261458.8	rs12121798	intron_variant	0.00800203713355139
chr1_210446623_T_C	HHAT	ENSG00000054392	ENST00000261458.8	rs4845029	intron_variant	0.000739387132253987
chr1_210448242_T_C	HHAT	ENSG00000054392	ENST00000261458.8	rs2003697	intron_variant	0.000739387132253987
chr1_210448281_T_C	HHAT	ENSG00000054392	ENST00000261458.8	rs2012738	intron_variant	0.000739387132253987
chr1_210449606_T_C	HHAT	ENSG00000054392	ENST00000261458.8	rs3765842	intron_variant	0.0010546165230637
chr1_210449618_G_A	HHAT	ENSG00000054392	ENST00000261458.8	rs3765841	intron_variant	0.0010546165230637
chr1_213981204_T_G	PROX1AS1	ENSG00000230461	ENST00000433082.6	rs2075424	intron_variant	5.32072950209558e-10
chr1_213983903_G_A	PROX1AS1	ENSG00000230461	ENST00000433082.6	rs340877	intron_variant	4.34182262977062e-06
chr1_213984789_C_T	PROX1AS1	ENSG00000230461	ENST00000433082.6	rs340876	intron_variant	4.68086261721416e-06
chr1_213985643_G_C	PROX1AS1	ENSG00000230461	ENST00000433082.6	rs340875	intron_variant	1.4895096971881e-08
chr1_213987186_G_A	PROX1AS1	ENSG00000230461	ENST00000433082.6	rs340873	intron_variant	3.17298855401803e-05
chr1_213987205_A_T	PROX1AS1	ENSG00000230461	ENST00000433082.6	rs340872	intron_variant	3.17298855401803e-05
chr1_217567006_G_A	GPATCH2	ENSG00000092978	ENST00000366935.8	rs11584951	intron_variant	0.0033800101001352
chr1_224247067_A_C	NVL	ENSG00000143748	ENST00000281701.11	rs6426085	intron_variant	3.16263215910074e-06
chr1_226157257_G_A	ACBD3	ENSG00000182827	ENST00000366812.6	rs35916339	intron_variant	6.83274338690374e-14
chr1_228294309_C_T	OBSCN	ENSG00000154358	ENST00000680850.1	rs449133	synonymous_variant	0.0019857014042027
chr1_232030548_G_C	DISC1	ENSG00000162946	ENST00000439617.8	rs2806465	intron_variant	6.0181658679671e-05
chr1_232032086_T_C	DISC1	ENSG00000162946	ENST00000439617.8	rs9793998	intron_variant	0.00246884633034391
chr1_232032089_C_A	DISC1	ENSG00000162946	ENST00000439617.8	rs9793586	intron_variant	0.00246884633034391
chr1_232032754_G_A	DISC1	ENSG00000162946	ENST00000439617.8	rs9726024	intron_variant	0.000399203416910688
chr1_232576138_A_C	SIPA1L2	ENSG00000116991	ENST00000674635.1	rs1285679	intron_variant	0.000255558018195087
chr1_233365612_G_C	MAP3K21	ENSG00000143674	ENST00000366624.8	rs1294255	intron_variant	0.000541613652814095
chr1_234133423_C_T	SLC35F3	ENSG00000183780	ENST00000366618.8	rs12129782	intron_variant	2.47809174293416e-05
chr1_235371435_A_G	TBCE	ENSG00000284770	ENST00000642610.2	rs10754620	intron_variant	0.00268705393641838
chr1_235965225_C_A	LINC02768	ENSG00000229291	ENST00000443207.1	rs10927114	intron_variant	4.76199445302449e-13
chr1_236190152_T_C	GPR137B	ENSG00000077585	ENST00000366592.8	rs34771926	intron_variant	0.00123974304190043
chr1_236360545_T_A	EDARADD	ENSG00000186197	ENST00000637660.1	rs141869357	intron_variant	0.00141039514083168
chr1_237487612_A_G	RYR2	ENSG00000198626	ENST00000366574.7	rs7534841	intron_variant	0.00035648172212816
chr1_240363729_G_T	FMN2	ENSG00000155816	ENST00000319653.14	rs9660912	intron_variant	5.74835419084816e-05
chr1_240363836_T_C	FMN2	ENSG00000155816	ENST00000319653.14	rs9660207	intron_variant	0.00050021486498824
chr1_242493686_A_G	PLD5	ENSG00000180287	ENST00000536534.7	rs2809979	intron_variant	0.000768087633497222
chr1_245259921_C_T	KIF26B	ENSG00000162849	ENST00000407071.7	rs7524807	intron_variant	8.83261692759829e-11
chr1_245260088_T_G	KIF26B	ENSG00000162849	ENST00000407071.7	rs7536824	intron_variant	0.00910072936339227
chr1_245262053_A_G	KIF26B	ENSG00000162849	ENST00000407071.7	rs12074338	intron_variant	0.00124308313156423
chr1_245263357_A_G	KIF26B	ENSG00000162849	ENST00000407071.7	rs4658734	intron_variant	0.00395666627180881
chr1_245266200_T_C	KIF26B	ENSG00000162849	ENST00000407071.7	rs2941274	intron_variant	0.00539847353838738
chr1_245268426_A_C	KIF26B	ENSG00000162849	ENST00000407071.7	rs10802201	intron_variant	0.00217941919367969
chr1_245543809_T_G	KIF26B	ENSG00000162849	ENST00000407071.7	rs12731901	intron_variant	0.0044744884400212
chr1_245547494_G_A	KIF26B	ENSG00000162849	ENST00000407071.7	rs2793053	intron_variant	1.24523280284373e-07
chr1_245547641_C_T	KIF26B	ENSG00000162849	ENST00000407071.7	rs2789359	intron_variant	7.87234451324794e-19
chr1_245547754_A_G	KIF26B	ENSG00000162849	ENST00000407071.7	rs12133360	intron_variant	0.00605223599958821
chr1_245547850_A_G	KIF26B	ENSG00000162849	ENST00000407071.7	rs1620973	intron_variant	0.00423542085104371
chr1_245548461_A_G	KIF26B	ENSG00000162849	ENST00000407071.7	rs1771506	intron_variant	0.00383413304233889
chr1_245548767_G_A	KIF26B	ENSG00000162849	ENST00000407071.7	rs12031673	intron_variant	0.00383413304233889
chr1_245548868_C_T	KIF26B	ENSG00000162849	ENST00000407071.7	rs12045603	intron_variant	0.00284037737890664
chr1_245548882_T_C	KIF26B	ENSG00000162849	ENST00000407071.7	rs36114904	intron_variant	0.00383413304233889
chr1_245548933_T_C	KIF26B	ENSG00000162849	ENST00000407071.7	rs35905709	intron_variant	0.00383413304233889
chr1_245549734_C_T	KIF26B	ENSG00000162849	ENST00000407071.7	rs1771505	intron_variant	0.00383413304233889
chr1_246516981_G_T	LINC01743	ENSG00000242042	ENST00000366308.2	rs10924762	intron_variant	0.00150010491911851
chr1_246620717_T_C	CNST	ENSG00000162852	ENST00000366513.9	rs12136481	intron_variant	1.66458355837684e-05
chr1_247433974_A_G	NLRP3	ENSG00000162711	ENST00000336119.8	rs77795397	intron_variant	0.00324065380396672
chr2_5413557_A_T	LARP4B	ENSG00000107929	ENST00000614908.5	rs1057304	3_prime_UTR_variant	0.00348835218910128
chr2_5425151_C_T	LARP4B	ENSG00000107929	ENST00000614908.5	rs1057303	3_prime_UTR_variant	2.49257989668398e-05
chr2_5438177_C_G	LARP4B	ENSG00000107929	ENST00000614908.5	rs7071801	3_prime_UTR_variant	6.64606861658904e-06
chr2_5439287_G_A	LARP4B	ENSG00000107929	ENST00000316157.8	rs7703	3_prime_UTR_variant	0.000273199190227539
chr2_5442773_C_T	LARP4B	ENSG00000107929	ENST00000316157.8	rs12243303	intron_variant	0.000877383183921692
chr2_5445294_C_T	LARP4B	ENSG00000107929	ENST00000316157.8	rs749297	intron_variant	0.00242347432179121
chr2_5503805_T_G	LARP4B	ENSG00000107929	ENST00000316157.8	rs4881538	intron_variant	0.00629230063599919
chr2_16053982_T_C	LINC00701	ENSG00000234556	ENST00000418295.1	rs4880993	intron_variant	1.35298705177375e-07
chr2_20540716_A_G	LINC00701	ENSG00000234556	ENST00000418295.1	rs10794902	intron_variant	0.000194400379343597
chr2_23948495_T_C	LINC00701	ENSG00000234556	ENST00000418295.1	rs7477907	intron_variant	0.0020284386676882
chr2_25917177_T_A	PFKP	ENSG00000067057	ENST00000381125.9	rs34453449	intron_variant	4.33650215096124e-05
chr2_26405683_C_T	PFKP	ENSG00000067057	ENST00000381125.9	rs11599643	intron_variant	0.00107764076075612
chr2_27550781_A_G	PFKP	ENSG00000067057	ENST00000381125.9	rs10903956	intron_variant	0.00376437525197585
chr2_27594122_T_C	PFKP	ENSG00000067057	ENST00000381125.9	rs4881075	intron_variant	0.00065406162553808
chr2_27610376_A_T	PFKP	ENSG00000067057	ENST00000381125.9	rs9630129	intron_variant	0.00794040210994784
chr2_27623778_C_G	PFKP	ENSG00000067057	ENST00000381125.9	rs11251707	intron_variant	0.00314811883542583
chr2_27624497_C_T	PFKP	ENSG00000067057	ENST00000381125.9	rs11251709	intron_variant	0.00392567913550657
chr2_27624739_T_C	PFKP	ENSG00000067057	ENST00000381125.9	rs10903957	intron_variant	0.000148902377258218
chr2_27625530_A_G	PFKP	ENSG00000067057	ENST00000381125.9	rs10903958	intron_variant	0.000148902377258218
chr2_27631502_G_A	AKR1E2	ENSG00000165568	ENST00000533295.5	rs2924289	intron_variant	0.00440487049351555
chr2_27633057_G_A	PFKFB3	ENSG00000170525	ENST00000379775.9	rs7071157	intron_variant	0.00440487049351555
chr2_27633424_G_T	PRKCQ	ENSG00000065675	ENST00000263125.10	rs2007252	intron_variant	0.000221075308098865
chr2_27633628_T_C	PRKCQ	ENSG00000065675	ENST00000263125.10	rs4620621	intron_variant	0.00440487049351555
chr2_27633926_G_A	PRKCQ	ENSG00000065675	ENST00000263125.10	rs4750638	intron_variant	0.000216796313820715
chr2_28438334_T_C	CELF2	ENSG00000048740	ENST00000633077.2	rs4750035	intron_variant	1.31008394339296e-17
chr2_36495479_T_A	NUDT5	ENSG00000165609	ENST00000491614.6	rs7911855	intron_variant	0.000694498335591358
chr2_37500875_G_T	FRMD4A	ENSG00000151474	ENST00000357447.7	rs10737082	intron_variant	0.00324919663819476
chr2_37506998_T_C	FRMD4A	ENSG00000151474	ENST00000357447.7	rs2895586	intron_variant	0.00264475305792407
chr2_37507073_T_C	FRMD4A	ENSG00000151474	ENST00000357447.7	rs7902420	intron_variant	0.00435904737181194
chr2_37507278_G_A	FRMD4A	ENSG00000151474	ENST00000357447.7	rs7902437	intron_variant	0.00264475305792407
chr2_37508238_G_A	FRMD4A	ENSG00000151474	ENST00000357447.7	rs7082464	intron_variant	0.00264475305792407
chr2_37509738_C_A	FRMD4A	ENSG00000151474	ENST00000357447.7	rs35843770	intron_variant	0.00319826767981417
chr2_37510740_T_G	FRMD4A	ENSG00000151474	ENST00000357447.7	rs11258627	intron_variant	0.00525980045097705
chr2_37515158_C_T	FRMD4A	ENSG00000151474	ENST00000357447.7	rs7393441	intron_variant	0.0013188318015959
chr2_37515615_T_C	FRMD4A	ENSG00000151474	ENST00000357447.7	rs2027550	intron_variant	0.00264475305792407
chr2_37660655_T_G	FRMD4A	ENSG00000151474	ENST00000357447.7	rs10906496	intron_variant	9.80647036095104e-07
chr2_37848099_A_C	FRMD4A	ENSG00000151474	ENST00000357447.7	rs7097914	intron_variant	0.00705137437008968
chr2_37868479_G_A	FRMD4A	ENSG00000151474	ENST00000357447.7	rs12761607	intron_variant	0.00335344239314498
chr2_37878903_C_T	FRMD4A	ENSG00000151474	ENST00000357447.7	rs11258636	intron_variant	0.000766001953051348
chr2_37887996_T_C	FRMD4A	ENSG00000151474	ENST00000357447.7	rs11258637	intron_variant	4.15283886880624e-05
chr2_37908169_G_A	FRMD4A	ENSG00000151474	ENST00000357447.7	rs7084401	intron_variant	2.64559326998525e-12
chr2_37938651_G_A	FRMD4A	ENSG00000151474	ENST00000357447.7	rs7067545	intron_variant	0.000889356058171165
chr2_39861347_T_A	FRMD4A	ENSG00000151474	ENST00000357447.7	rs1343003	intron_variant	3.51176309180969e-05
chr2_40408891_A_T	FRMD4A	ENSG00000151474	ENST00000357447.7	rs1343004	intron_variant	0.00035648172212816
chr2_40432425_A_G	FRMD4A	ENSG00000151474	ENST00000357447.7	rs11258641	intron_variant	4.36158469542174e-05
chr2_42146607_C_T	FRMD4A	ENSG00000151474	ENST00000357447.7	rs10796133	intron_variant	0.00289335980500527
chr2_42158813_C_G	FRMD4A	ENSG00000151474	ENST00000357447.7	rs6602685	intron_variant	0.00281796189334196
chr2_42215892_T_C	FRMD4A	ENSG00000151474	ENST00000357447.7	rs6602686	intron_variant	0.00173321953047347
chr2_42416609_G_A	FRMD4A	ENSG00000151474	ENST00000357447.7	rs11258654	intron_variant	1.43083065903309e-11
chr2_42674773_G_A	FRMD4A	ENSG00000151474	ENST00000357447.7	rs11258655	intron_variant	0.000142343380135363
chr2_44129534_G_A	FRMD4A	ENSG00000151474	ENST00000357447.7	rs11258656	intron_variant	5.39776858941104e-08
chr2_45089593_C_A	FRMD4A	ENSG00000151474	ENST00000357447.7	rs11258657	intron_variant	7.27566778451226e-09
chr2_45698632_T_C	FRMD4A	ENSG00000151474	ENST00000357447.7	rs12772400	intron_variant	0.000224808766594162
chr2_45712768_T_C	FRMD4A	ENSG00000151474	ENST00000357447.7	rs12765162	intron_variant	0.00151220987878374
chr2_45714776_T_C	FRMD4A	ENSG00000151474	ENST00000357447.7	rs1970580	intron_variant	0.00400884315013239
chr2_45716827_T_A	FRMD4A	ENSG00000151474	ENST00000357447.7	rs7905831	intron_variant	0.00361904270472292
chr2_45851324_G_A	FRMD4A	ENSG00000151474	ENST00000357447.7	rs2610804	intron_variant	0.00283288626259963
chr2_45852074_C_T	FAM107B	ENSG00000065809	ENST00000181796.7	rs1409392	intron_variant	0.00534258115794825
chr2_46536448_G_A	VIMAS1	ENSG00000229124	ENST00000605833.2	rs11254464	intron_variant	0.00349753229833627
chr2_47235573_G_T	ST8SIA6	ENSG00000148488	ENST00000377602.5	rs56317012	intron_variant	0.00137673805482317
chr2_47235753_G_C	PLXDC2	ENSG00000120594	ENST00000377252.5	rs7902703	intron_variant	0.000522656720019278
chr2_50113644_G_T	MYO3A	ENSG00000095777	ENST00000642920.2	rs12572865	intron_variant	0.00671321727450701
chr2_50146482_A_G	APBB1IP	ENSG00000077420	ENST00000376236.9	rs9334062	intron_variant	0.00933749683221562
chr2_51542509_A_G	WAC	ENSG00000095787	ENST00000354911.9	rs2486640	intron_variant	0.00990510077464675
chr2_51543632_A_G	WAC	ENSG00000095787	ENST00000354911.9	rs2807760	intron_variant	0.00565713473757447
chr2_51544279_T_C	WAC	ENSG00000095787	ENST00000354911.9	rs913821	intron_variant	1.08429976046319e-08
chr2_51544419_A_G	WAC	ENSG00000095787	ENST00000354911.9	rs2807757	intron_variant	1.44207172764257e-07
chr2_51545277_G_T	WAC	ENSG00000095787	ENST00000354911.9	rs332119	intron_variant	0.00011039639472791
chr2_51545670_A_G	WAC	ENSG00000095787	ENST00000354911.9	rs332123	intron_variant	2.18583851838238e-05
chr2_51545890_A_G	WAC	ENSG00000095787	ENST00000354911.9	rs332127	intron_variant	9.38766581412451e-06
chr2_51548123_G_A	WAC	ENSG00000095787	ENST00000354911.9	rs332129	intron_variant	5.29399504465845e-06
chr2_51548135_G_C	WAC	ENSG00000095787	ENST00000354911.9	rs332130	intron_variant	2.42096079438651e-05
chr2_51548373_T_C	WAC	ENSG00000095787	ENST00000354911.9	rs332133	intron_variant	0.000100255396108008
chr2_51548676_C_T	WAC	ENSG00000095787	ENST00000354911.9	rs332138	intron_variant	4.24982220970285e-05
chr2_51550103_C_G	WAC	ENSG00000095787	ENST00000354911.9	rs332144	intron_variant	0.00348835218910128
chr2_51553012_A_G	WAC	ENSG00000095787	ENST00000354911.9	rs332145	intron_variant	0.00980402526893461
chr2_51553121_G_T	WAC	ENSG00000095787	ENST00000354911.9	rs332149	intron_variant	0.000178730282950918
chr2_51553896_G_A	WAC	ENSG00000095787	ENST00000354911.9	rs332150	intron_variant	0.00258251911649151
chr2_51555876_C_T	WAC	ENSG00000095787	ENST00000354911.9	rs332157	intron_variant	0.00400884315013239
chr2_51556258_C_G	WAC	ENSG00000095787	ENST00000354911.9	rs332165	intron_variant	0.00696080727871355
chr2_51556879_G_T	WAC	ENSG00000095787	ENST00000354911.9	rs332169	intron_variant	0.00980402526893461
chr2_51559382_G_A	WAC	ENSG00000095787	ENST00000354911.9	rs332170	intron_variant	0.00980402526893461
chr2_51561366_G_C	WAC	ENSG00000095787	ENST00000354911.9	rs332171	intron_variant	0.00980402526893461
chr2_51562176_C_G	WAC	ENSG00000095787	ENST00000354911.9	rs332173	intron_variant	0.000139170887592763
chr2_51563157_G_A	WAC	ENSG00000095787	ENST00000354911.9	rs332174	intron_variant	0.00857817687254912
chr2_51567189_C_T	WAC	ENSG00000095787	ENST00000354911.9	rs332179	intron_variant	9.25944222549074e-05
chr2_51575108_A_G	WAC	ENSG00000095787	ENST00000354911.9	rs167967	3_prime_UTR_variant	4.046325784686e-05
chr2_51577530_G_A	SVIL	ENSG00000197321	ENST00000375400.7	rs1247093	intron_variant	1.82845160679843e-05
chr2_51587007_T_C	MACORIS	ENSG00000237797	ENST00000433770.2	rs10826981	intron_variant	5.58578282611543e-05
chr2_51587549_C_G	MACORIS	ENSG00000237797	ENST00000433770.2	rs2383973	intron_variant	3.56296896891621e-05
chr2_51588242_A_G	MACORIS	ENSG00000237797	ENST00000433770.2	rs10763872	intron_variant	7.3761318648495e-07
chr2_51647808_A_G	ITGB1DT	ENSG00000229656	ENST00000450890.5	rs61859065	intron_variant	6.626685016105e-09
chr2_51654289_C_T	NRP1	ENSG00000099250	ENST00000374867.7	rs11009326	intron_variant	0.000116824293139726
chr2_55227627_G_T	ANKRD30A	ENSG00000148513	ENST00000361713.2	rs1782075	intron_variant	0.00159538543495069
chr2_63165696_G_A	ANTXRLP1	ENSG00000263482	ENST00000604933.2	rs56756034	intron_variant	1.56957868646695e-05
chr2_63173280_A_G	BMS1P1	ENSG00000204177	ENST00000580094.5	rs71498283	non_coding_transcript_exon_variant	2.29040339077775e-05
chr2_63174095_T_C	AGAP13P	ENSG00000243289	ENST00000417888.2	rs76207432	intron_variant	0.000280896723825656
chr2_63224825_T_C	OGDHL	ENSG00000197444	ENST00000374103.9	rs201814669	intron_variant	2.37446406684327e-10
chr2_63243256_T_C	LNCAROD	ENSG00000231131	ENST00000647908.1	rs11002430	intron_variant	1.12279483571744e-09
chr2_63255644_A_G	PCDH15	ENSG00000150275	ENST00000644397.2	rs17611377	intron_variant	2.2924422955328e-07
chr2_63256781_C_A	PCDH15	ENSG00000150275	ENST00000644397.2	rs67040242	intron_variant	5.44529106423345e-12
chr2_63257749_T_C	ANK3	ENSG00000151150	ENST00000280772.7	rs727274	intron_variant	8.53329524728021e-10
chr2_63257919_T_C	ANK3	ENSG00000151150	ENST00000280772.7	rs3213828	intron_variant	8.53329524728021e-10
chr2_63259294_C_T	ANK3	ENSG00000151150	ENST00000280772.7	rs3213829	intron_variant	1.6684709482617e-09
chr2_63259642_A_C	ANK3	ENSG00000151150	ENST00000280772.7	rs7072073	intron_variant	2.7706547577081e-16
chr2_63260083_C_T	ANK3	ENSG00000151150	ENST00000280772.7	rs4948393	intron_variant	1.12637473650577e-13
chr2_63260682_T_C	RHOBTB1	ENSG00000072422	ENST00000337910.10	rs7908589	intron_variant	1.20448448825859e-17
chr2_63260800_G_A	RHOBTB1	ENSG00000072422	ENST00000357917.4	rs10994596	intron_variant	1.12637473650577e-13
chr2_64061394_A_G	LINC02671	ENSG00000224714	ENST00000655566.1	rs10761875	intron_variant	0.00384420094835452
chr2_64074451_T_C	LINC02671	ENSG00000224714	ENST00000655566.1	rs10822373	intron_variant	4.39947549051382e-05
chr2_64076283_T_C	CTNNA3	ENSG00000183230	ENST00000433211.7	rs4745890	intron_variant	8.57517571462542e-05
chr2_64076690_G_A	CTNNA3	ENSG00000183230	ENST00000433211.7	rs7475832	intron_variant	0.000136067703026422
chr2_64076924_T_C	CTNNA3	ENSG00000183230	ENST00000433211.7	rs2140376	intron_variant	3.24747752043738e-05
chr2_64077546_C_T	ADAMTS14	ENSG00000138316	ENST00000373207.2	rs7067968	intron_variant	0.00314811883542583
chr2_64079309_A_G	VCL	ENSG00000035403	ENST00000211998.10	rs2270550	intron_variant	3.94043641434077e-07
chr2_70910064_G_A	TSPAN14	ENSG00000108219	ENST00000372158.6	rs11203116	intron_variant	0.00896149158676129
chr2_70913830_A_C	SH2D4B	ENSG00000178217	ENST00000646907.2	rs7900957	intron_variant	0.00174250117364445
chr2_71050855_A_G	SH2D4B	ENSG00000178217	ENST00000646907.2	rs6586091	intron_variant	1.43290962988778e-07
chr2_71086528_G_C	SNCG	ENSG00000173267	ENST00000372017.4	rs3793899	intron_variant	1.8883580172389e-05
chr2_80290628_A_C	PANK1	ENSG00000152782	ENST00000307534.10	rs943130	intron_variant	0.0020998113331425
chr2_80294216_C_T	PANK1	ENSG00000152782	ENST00000307534.10	rs1359623	intron_variant	0.00199099504349168
chr2_80294606_A_G	LINC01375	ENSG00000226159	ENST00000428485.1	rs1274137	intron_variant	0.00208867331908414
chr2_80296575_A_C	MYOF	ENSG00000138119	ENST00000359263.9	rs1721801	intron_variant	0.005287253900987
chr2_80297053_T_C	HPSE2	ENSG00000172987	ENST00000370552.8	rs36140802	intron_variant	0.00320670134761039
chr2_80297159_C_T	WBP1L	ENSG00000166272	ENST00000448841.7	rs284862	intron_variant	0.000916261694930792
chr2_82534449_T_C	WBP1L	ENSG00000166272	ENST00000448841.7	rs284854	3_prime_UTR_variant	0.00389492906210638
chr2_84677972_C_T	WBP1L	ENSG00000166272	ENST00000647664.1	rs192569	intron_variant	0.00185774205863631
chr2_86913148_G_T	RBM20	ENSG00000203867	ENST00000369519.4	rs869432	intron_variant	4.28799098344255e-08
chr2_87358737_G_A	RBM20	ENSG00000203867	ENST00000369519.4	rs867330	intron_variant	0.00779838324080525
chr2_87463999_T_C	RBM20	ENSG00000203867	ENST00000369519.4	rs867331	intron_variant	0.000173787232532721
chr2_87548156_C_T	RBM20	ENSG00000203867	ENST00000369519.4	rs10885034	intron_variant	0.000276253094267818
chr2_87551880_C_T	RBM20	ENSG00000203867	ENST00000369519.4	rs10885035	intron_variant	3.71027306446799e-05
chr2_88089031_A_G	RBM20	ENSG00000203867	ENST00000369519.4	rs10885036	intron_variant	0.00619517956011157
chr2_88089228_A_G	RBM20	ENSG00000203867	ENST00000369519.4	rs2000116	intron_variant	0.00619517956011157
chr2_88090242_A_G	RBM20	ENSG00000203867	ENST00000369519.4	rs2000115	intron_variant	0.00619517956011157
chr2_88099080_T_A	RBM20	ENSG00000203867	ENST00000369519.4	rs1113798	intron_variant	0.00756066871413213
chr2_96936423_G_T	RBM20	ENSG00000203867	ENST00000369519.4	rs1113796	intron_variant	3.54239933423846e-05
chr2_98834368_A_G	RBM20	ENSG00000203867	ENST00000369519.4	rs10885037	intron_variant	0.00544076706731994
chr2_100259649_C_T	RBM20	ENSG00000203867	ENST00000369519.4	rs10885039	intron_variant	1.74975705757516e-05
chr2_100260166_C_G	RBM20	ENSG00000203867	ENST00000369519.4	rs1417638	intron_variant	1.62752165415819e-07
chr2_100260167_T_A	RBM20	ENSG00000203867	ENST00000369519.4	rs2840311	intron_variant	1.62752165415819e-07
chr2_100260327_G_A	RBM20	ENSG00000203867	ENST00000369519.4	rs34376649	intron_variant	1.62752165415819e-07
chr2_100260908_T_C	RBM20	ENSG00000203867	ENST00000369519.4	rs7090878	intron_variant	2.37896254187992e-05
chr2_100261660_C_T	ABLIM1	ENSG00000099204	ENST00000533213.7	rs1064266	3_prime_UTR_variant	1.74975705757516e-05
chr2_100263596_A_T	ABLIM1	ENSG00000099204	ENST00000651092.1	rs17794002	intron_variant	8.91051406598573e-07
chr2_106396940_C_T	HTRA1	ENSG00000166033	ENST00000368984.8	rs11200647	intron_variant	0.00200162373351615
chr2_107782412_A_C	HTRA1	ENSG00000166033	ENST00000368984.8	rs28479771	intron_variant	1.02776404085474e-07
chr2_107787596_C_T	HTRA1	ENSG00000166033	ENST00000368984.8	rs28637696	intron_variant	1.85985679966741e-07
chr2_107796484_C_T	HTRA1	ENSG00000166033	ENST00000368984.8	rs2268356	intron_variant	1.05106945643291e-07
chr2_107796522_T_C	HTRA1	ENSG00000166033	ENST00000368984.8	rs28414499	intron_variant	9.92165026412734e-08
chr2_107810079_C_T	HTRA1	ENSG00000166033	ENST00000368984.8	rs28542373	intron_variant	0.00448619542240769
chr2_111185937_A_G	CPXM2	ENSG00000121898	ENST00000241305.4	rs10902815	intron_variant	0.000405861749362518
chr2_111186044_G_A	CPXM2	ENSG00000121898	ENST00000241305.4	rs9651511	intron_variant	0.000405861749362518
chr2_111186213_G_A	LHPP	ENSG00000107902	ENST00000368842.10	rs12784000	intron_variant	0.000405861749362518
chr2_111187296_G_A	LHPP	ENSG00000107902	ENST00000368842.10	rs11595762	intron_variant	0.000405861749362518
chr2_111187350_A_G	FAM53B	ENSG00000189319	ENST00000337318.8	rs10901796	intron_variant	0.000343895450957979
chr2_111187510_T_C	FAM53B	ENSG00000189319	ENST00000337318.8	rs10901802	intron_variant	0.000405861749362518
chr2_111188879_T_A	FAM53B	ENSG00000189319	ENST00000337318.8	rs10794174	intron_variant	0.00182825213968363
chr2_111189247_G_A	FAM53B	ENSG00000189319	ENST00000337318.8	rs10444190	intron_variant	0.00182825213968363
chr2_111191232_C_A	FAM53B	ENSG00000189319	ENST00000337318.8	rs4450131	intron_variant	0.00285541771809154
chr2_112704364_G_A	ZRANB1	ENSG00000019995	ENST00000359653.4	rs11245450	intron_variant	5.21378142128336e-05
chr2_113044321_T_C	CTBP2	ENSG00000175029	ENST00000337195.9	rs12264453	intron_variant	7.72327937062299e-10
chr2_114829362_A_G	CTBP2	ENSG00000175029	ENST00000337195.9	rs10510139	intron_variant	0.000498844001721853
chr2_114916477_C_T	CTBP2	ENSG00000175029	ENST00000337195.9	rs10794200	intron_variant	3.30446727781042e-05
chr2_115652417_G_A	TEX36	ENSG00000175018	ENST00000368821.4	rs6597718	intron_variant	4.61103722553278e-06
chr2_117783751_T_G	ADAM12	ENSG00000148848	ENST00000448723.2	rs10901541	intron_variant	5.66320224578037e-09
chr2_117859940_G_C	DOCK1	ENSG00000150760	ENST00000623213.2	rs36185004	intron_variant	0.00395666627180881
chr2_117860009_C_T	DOCK1	ENSG00000150760	ENST00000623213.2	rs6482860	intron_variant	0.00251504803326519
chr2_117861142_T_C	DOCK1	ENSG00000150760	ENST00000623213.2	rs7919573	intron_variant	0.00251504803326519
chr2_117863889_C_T	DOCK1	ENSG00000150760	ENST00000623213.2	rs7894462	intron_variant	0.00251504803326519
chr2_117864882_T_C	DOCK1	ENSG00000150760	ENST00000623213.2	rs4751324	intron_variant	0.00251504803326519
chr2_117867230_T_G	DOCK1	ENSG00000150760	ENST00000623213.2	rs4750852	intron_variant	0.00676553789480482
chr2_118633082_C_A	DOCK1	ENSG00000150760	ENST00000623213.2	rs4751327	intron_variant	0.00233516146779758
chr2_119388079_T_C	DOCK1	ENSG00000150760	ENST00000623213.2	rs6482864	intron_variant	0.000103725741224966
chr2_119390504_A_T	DOCK1	ENSG00000150760	ENST00000623213.2	rs6482865	intron_variant	0.000105504788875922
chr2_119392011_T_G	DOCK1	ENSG00000150760	ENST00000623213.2	rs6482866	intron_variant	0.00312333330609475
chr2_119393202_G_A	DOCK1	ENSG00000150760	ENST00000623213.2	rs6482867	intron_variant	4.05802697567484e-05
chr2_120743642_A_C	DOCK1	ENSG00000150760	ENST00000623213.2	rs6482868	intron_variant	0.00452149612380032
chr2_120750740_A_G	DOCK1	ENSG00000150760	ENST00000623213.2	rs72842981	intron_variant	0.00783870513578062
chr2_120887956_T_C	DOCK1	ENSG00000150760	ENST00000623213.2	rs59675308	intron_variant	0.000686968609736285
chr2_121823843_C_G	DOCK1	ENSG00000150760	ENST00000623213.2	rs57615326	intron_variant	0.00180402716461145
chr2_124565626_G_A	DOCK1	ENSG00000150760	ENST00000623213.2	rs4333931	intron_variant	0.000300247677493792
chr2_127167405_T_C	DOCK1	ENSG00000150760	ENST00000623213.2	rs4341448	intron_variant	0.000232461864566669
chr2_127836403_A_G	DOCK1	ENSG00000150760	ENST00000623213.2	rs2386838	intron_variant	0.000787110489555023
chr2_127842940_A_G	DOCK1	ENSG00000150760	ENST00000623213.2	rs2386839	intron_variant	0.00295509396158519
chr2_127844767_T_C	DOCK1	ENSG00000150760	ENST00000623213.2	rs2892144	intron_variant	0.000101112162067368
chr2_127884793_C_G	DOCK1	ENSG00000150760	ENST00000623213.2	rs73388611	intron_variant	0.000505735282323988
chr2_131636004_C_G	DOCK1	ENSG00000150760	ENST00000623213.2	rs28514926	intron_variant	0.00196990288977638
chr2_133999056_A_G	DOCK1	ENSG00000150760	ENST00000623213.2	rs2386840	intron_variant	0.0050847153552402
chr2_138391304_C_T	PTPRE	ENSG00000132334	ENST00000254667.8	rs56293026	intron_variant	0.00473906715201
chr2_138396701_A_G	JAKMIP3	ENSG00000188385	ENST00000684848.1	rs11146214	intron_variant	0.00473906715201
chr2_138398320_A_G	KNDC1	ENSG00000171798	ENST00000304613.8	rs3008377	intron_variant	0.00473906715201
chr2_138409499_C_T	MOB2	ENSG00000182208	ENST00000526462.5	rs7925639	intron_variant	0.00473906715201
chr2_138414355_G_C	KRTAP55	ENSG00000185940	ENST00000399676.3	rs61867582	synonymous_variant	0.00744447834810831
chr2_138849946_G_C	TRIM5	ENSG00000132256	ENST00000412903.1	rs7120397	intron_variant	0.00263776645912301
chr2_141638428_C_T	OR2AG2	ENSG00000188124	ENST00000641124.1	rs670151	intron_variant	1.83639255491807e-07
chr2_143370377_C_T	SYT9	ENSG00000170743	ENST00000524820.6	rs7105859	intron_variant	0.000106707397344685
chr2_143372764_G_A	PPFIBP2	ENSG00000166387	ENST00000299492.9	rs5015850	intron_variant	0.000256270269767265
chr2_143373158_A_T	PPFIBP2	ENSG00000166387	ENST00000299492.9	rs4495884	intron_variant	0.000169453152921783
chr2_143374134_G_A	PPFIBP2	ENSG00000166387	ENST00000299492.9	rs10839823	intron_variant	0.000210235551779743
chr2_143374285_T_A	PPFIBP2	ENSG00000166387	ENST00000299492.9	rs10839826	intron_variant	0.000425322931584122
chr2_143376311_G_T	DENND2B	ENSG00000166444	ENST00000313726.11	rs2270956	splice_region_variant	2.27043061132927e-05
chr2_143381853_A_T	AKIP1	ENSG00000166452	ENST00000309377.9	rs10743095	intron_variant	8.4781124840878e-05
chr2_143382409_T_C	GALNT18	ENSG00000110328	ENST00000227756.5	rs10831624	intron_variant	4.82427561594403e-05
chr2_151116335_C_A	MICAL2	ENSG00000133816	ENST00000646065.1	rs72867596	intron_variant	4.28799098344255e-08
chr2_151126442_G_A	MICAL2	ENSG00000133816	ENST00000646065.1	rs72869203	intron_variant	6.41379755062007e-07
chr2_151127341_A_G	MICAL2	ENSG00000133816	ENST00000646065.1	rs56002871	intron_variant	1.03029717563231e-06
chr2_151127763_C_T	MICAL2	ENSG00000133816	ENST00000646065.1	rs7106205	intron_variant	0.000107923436369991
chr2_151128033_T_C	SPON1	ENSG00000262655	ENST00000576479.4	rs2618514	intron_variant	0.0032236339094164
chr2_151128090_G_A	SPON1	ENSG00000262655	ENST00000576479.4	rs1609342	intron_variant	0.0032236339094164
chr2_151128897_G_A	SPON1	ENSG00000262655	ENST00000576479.4	rs1919296	intron_variant	1.03029717563231e-06
chr2_151328835_C_A	SPON1	ENSG00000262655	ENST00000576479.4	rs10741632	intron_variant	2.31730212003059e-05
chr2_152917182_A_C	SPON1	ENSG00000262655	ENST00000576479.4	rs10766156	intron_variant	4.16484204694149e-05
chr2_158850640_C_G	MRGPRX1	ENSG00000170255	ENST00000526914.2	rs1872021	intron_variant	0.00149609102400889
chr2_162995017_T_C	CCDC179	ENSG00000255359	ENST00000532798.3	rs12281993	intron_variant	0.00120034011778038
chr2_162997379_C_T	CCDC179	ENSG00000255359	ENST00000532798.3	rs7952468	intron_variant	3.32952965089702e-06
chr2_162998639_T_G	CCDC179	ENSG00000255359	ENST00000532798.3	rs7952720	intron_variant	4.36803381542705e-06
chr2_162998768_T_C	CCDC179	ENSG00000255359	ENST00000532798.3	rs10833840	intron_variant	4.36803381542705e-06
chr2_163001107_G_A	CCDC179	ENSG00000255359	ENST00000532798.3	rs1468646	intron_variant	0.000247160746023927
chr2_163002660_T_G	CCDC179	ENSG00000255359	ENST00000532798.3	rs4922631	intron_variant	0.000247160746023927
chr2_163003986_T_A	CCDC179	ENSG00000255359	ENST00000532798.3	rs11026813	intron_variant	0.000247160746023927
chr2_163004251_T_A	CCDC179	ENSG00000255359	ENST00000532798.3	rs11026818	intron_variant	0.000247160746023927
chr2_163006158_G_A	LUZP2	ENSG00000187398	ENST00000336930.11	rs12290161	intron_variant	4.52156888571735e-10
chr2_163010081_A_G	ANO3	ENSG00000134343	ENST00000256737.8	rs78265906	intron_variant	5.70587108340247e-06
chr2_163013985_C_T	SLC5A12	ENSG00000148942	ENST00000396005.8	rs3924552	intron_variant	3.32952965089702e-06
chr2_163013999_A_G	SLC5A12	ENSG00000148942	ENST00000396005.8	rs28575825	intron_variant	3.32952965089702e-06
chr2_163033170_A_G	TSPAN18	ENSG00000157570	ENST00000520358.7	rs6485580	intron_variant	5.19097433485824e-09
chr2_163035412_C_T	TSPAN18	ENSG00000157570	ENST00000520358.7	rs4755908	intron_variant	4.20847045603564e-07
chr2_163035417_T_A	TSPAN18	ENSG00000157570	ENST00000520358.7	rs4755909	intron_variant	4.20847045603564e-07
chr2_163035617_T_C	TSPAN18	ENSG00000157570	ENST00000520358.7	rs60557761	intron_variant	4.20847045603564e-07
chr2_163036900_C_T	TSPAN18	ENSG00000157570	ENST00000520358.7	rs4755910	intron_variant	1.69386242673648e-08
chr2_163037092_T_C	TSPAN18	ENSG00000157570	ENST00000520358.7	rs4755911	intron_variant	5.9152316785724e-07
chr2_163067931_T_G	TSPAN18	ENSG00000157570	ENST00000520358.7	rs4755912	intron_variant	8.31589894553053e-08
chr2_165307150_T_A	CHST1	ENSG00000175264	ENST00000308064.7	rs4756010	3_prime_UTR_variant	0.00576095940092192
chr2_165557604_C_T	GLYATL2	ENSG00000156689	ENST00000533636.1	rs61892584	intron_variant	0.00738703851475614
chr2_166589321_T_C	MS4A5	ENSG00000166930	ENST00000300190.7	rs61898332	intron_variant	7.37768954412723e-06
chr2_166975136_A_G	CCDC86	ENSG00000110104	ENST00000227520.10	rs500595	intron_variant	6.39120661837579e-05
chr2_166976935_C_A	CCDC86	ENSG00000110104	ENST00000227520.10	rs530963	3_prime_UTR_variant	0.0034247471984246
chr2_166977749_T_G	CCDC86	ENSG00000110104	ENST00000227520.10	rs493176	3_prime_UTR_variant	0.00292406771717632
chr2_167011283_G_T	KRT8P26	ENSG00000214659	ENST00000534154.1	rs537786	non_coding_transcript_exon_variant	0.000214387705332739
chr2_174705569_G_A	EFEMP2	ENSG00000172638	ENST00000307998.11	rs594689	intron_variant	0.000791399968248671
chr2_175722070_C_T	EFEMP2	ENSG00000172638	ENST00000307998.11	rs659824	intron_variant	3.25690840662071e-05
chr2_175722071_G_A	EFEMP2	ENSG00000172638	ENST00000307998.11	rs570387	intron_variant	2.33767932622024e-05
chr2_175773860_A_G	EFEMP2	ENSG00000172638	ENST00000307998.11	rs633800	synonymous_variant	6.59556182129041e-05
chr2_175774500_A_G	EFEMP2	ENSG00000172638	ENST00000527378.1	rs10896064	5_prime_UTR_variant	0.000941411204526997
chr2_175810248_T_C	TSGA10IP	ENSG00000175513	ENST00000532620.5	rs1308733	intron_variant	0.00246231415911017
chr2_175810599_A_G	TSGA10IP	ENSG00000175513	ENST00000532620.5	rs470192	intron_variant	0.00246231415911017
chr2_175826009_T_C	SART1	ENSG00000175467	ENST00000312397.10	rs55704213	intron_variant	0.000108229561815802
chr2_175831634_T_C	SART1	ENSG00000175467	ENST00000312397.10	rs56239996	intron_variant	0.00696080727871355
chr2_175840692_G_T	SART1	ENSG00000175467	ENST00000312397.10	rs642293	intron_variant	0.000103432105413846
chr2_175840801_T_C	SART1	ENSG00000175467	ENST00000312397.10	rs1192168	intron_variant	9.94057460995735e-05
chr2_178990091_A_G	SART1	ENSG00000175467	ENST00000312397.10	rs11606402	intron_variant	0.00833872553780448
chr2_182151731_T_G	SART1	ENSG00000175467	ENST00000312397.10	rs552130	splice_polypyrimidine_tract_variant	0.00520531045149896
chr2_182153753_G_T	SART1	ENSG00000175467	ENST00000312397.10	rs556643	intron_variant	0.00316474916072023
chr2_182157083_C_T	SART1	ENSG00000175467	ENST00000312397.10	rs688862	synonymous_variant	0.000203869371161333
chr2_182226103_C_T	SART1	ENSG00000175467	ENST00000312397.10	rs1151505	intron_variant	0.00175651480510409
chr2_182242911_T_C	SART1	ENSG00000175467	ENST00000312397.10	rs660118	missense_variant	0.000610903428180614
chr2_182249937_A_C	SART1	ENSG00000175467	ENST00000312397.10	rs12797319	intron_variant	0.00380408359714959
chr2_182253646_G_A	SART1	ENSG00000175467	ENST00000312397.10	rs501353	intron_variant	0.00882433323646445
chr2_182254248_C_T	SART1	ENSG00000175467	ENST00000312397.10	rs11227368	intron_variant	0.00882433323646445
chr2_182255617_A_G	SART1	ENSG00000175467	ENST00000312397.10	rs56154109	intron_variant	0.00882433323646445
chr2_182256537_A_T	SART1	ENSG00000175467	ENST00000312397.10	rs542332	intron_variant	0.00962955928822803
chr2_182256622_G_A	SART1	ENSG00000175467	ENST00000312397.10	rs679581	3_prime_UTR_variant	0.00882433323646445
chr2_182342972_C_T	SF3B2	ENSG00000087365	ENST00000534307.1	rs2241303	non_coding_transcript_exon_variant	0.00565713473757447
chr2_182343355_G_A	SF3B2	ENSG00000087365	ENST00000322535.11	rs1642958	intron_variant	0.00432498585479861
chr2_182343648_T_C	SF3B2	ENSG00000087365	ENST00000322535.11	rs576836	intron_variant	0.00432498585479861
chr2_182344000_A_T	SF3B2	ENSG00000087365	ENST00000322535.11	rs577013	intron_variant	0.00608372031318883
chr2_182349452_T_A	SF3B2	ENSG00000087365	ENST00000322535.11	rs574335	intron_variant	0.00441639957394068
chr2_182508917_G_A	SF3B2	ENSG00000087365	ENST00000322535.11	rs570760	intron_variant	0.00036545833019774
chr2_182540319_T_C	PACS1	ENSG00000175115	ENST00000320580.9	rs539046	intron_variant	0.000227967092970713
chr2_183129282_G_A	PACS1	ENSG00000175115	ENST00000320580.9	rs576740	intron_variant	0.00057839470755456
chr2_183131353_G_A	PACS1	ENSG00000175115	ENST00000320580.9	rs1151530	intron_variant	0.00191301919741869
chr2_183135146_G_C	PACS1	ENSG00000175115	ENST00000320580.9	rs537497	intron_variant	0.000219844368977098
chr2_183135415_G_A	PACS1	ENSG00000175115	ENST00000320580.9	rs484983	intron_variant	0.00057839470755456
chr2_183136627_G_A	PACS1	ENSG00000175115	ENST00000320580.9	rs527962	intron_variant	0.00057839470755456
chr2_183137217_G_T	PACS1	ENSG00000175115	ENST00000320580.9	rs527737	intron_variant	0.00191301919741869
chr2_183142646_C_T	PACS1	ENSG00000175115	ENST00000320580.9	rs526852	intron_variant	0.00145262536759014
chr2_183145243_C_T	PACS1	ENSG00000175115	ENST00000320580.9	rs564343	intron_variant	0.00340678337669418
chr2_183147261_T_C	PACS1	ENSG00000175115	ENST00000320580.9	rs482414	intron_variant	0.00950679913861355
chr2_183147766_T_C	PACS1	ENSG00000175115	ENST00000320580.9	rs486311	intron_variant	0.00265175773693549
chr2_183148890_C_T	PACS1	ENSG00000175115	ENST00000320580.9	rs1892939	intron_variant	0.00754118149585415
chr2_183149193_G_A	ENPP7P7	ENSG00000273819	ENST00000611822.1	rs9667444	intron_variant	0.00744447834810831
chr2_183173973_A_G	SHANK2	ENSG00000162105	ENST00000601538.6	rs10751250	intron_variant	2.88304187124377e-05
chr2_183175704_G_A	ALG1L9P	ENSG00000248671	ENST00000664227.1	rs12786239	intron_variant	0.00744447834810831
chr2_183178401_A_G	P2RY2	ENSG00000175591	ENST00000393597.7	rs1783596	synonymous_variant	0.00744447834810831
chr2_183178749_A_T	P2RY2	ENSG00000175591	ENST00000393597.7	rs11235688	3_prime_UTR_variant	0.00744447834810831
chr2_183180854_A_G	P2RY2	ENSG00000175591	ENST00000393597.7	rs4944832	3_prime_UTR_variant	0.00744447834810831
chr2_183182505_G_A	P2RY2	ENSG00000175591	ENST00000393597.7	rs11235689	3_prime_UTR_variant	0.00744447834810831
chr2_183192857_T_C	POLD3	ENSG00000077514	ENST00000528481.5	rs10899009	intron_variant	0.00744447834810831
chr2_183194264_A_G	POLD3	ENSG00000077514	ENST00000528481.5	rs11604752	intron_variant	0.00744447834810831
chr2_183199855_G_A	POLD3	ENSG00000077514	ENST00000528481.5	rs10793092	intron_variant	0.00744447834810831
chr2_183513033_A_G	POLD3	ENSG00000077514	ENST00000528481.5	rs7121958	intron_variant	0.00240427955078394
chr2_190567413_G_A	POLD3	ENSG00000077514	ENST00000528481.5	rs11236155	intron_variant	6.0158762785058e-14
chr2_190574015_A_C	POLD3	ENSG00000077514	ENST00000528481.5	rs11236158	intron_variant	0.000553612176483718
chr2_190576869_T_C	POLD3	ENSG00000077514	ENST00000528481.5	rs10793093	intron_variant	0.0004420331226405
chr2_190581526_A_G	POLD3	ENSG00000077514	ENST00000528481.5	rs11236161	intron_variant	0.000377772097272941
chr2_190581542_T_G	POLD3	ENSG00000077514	ENST00000528481.5	rs60085010	intron_variant	0.000377772097272941
chr2_190588173_G_T	POLD3	ENSG00000077514	ENST00000528481.5	rs11236164	intron_variant	0.000222312996582731
chr2_190588649_A_G	POLD3	ENSG00000077514	ENST00000528481.5	rs72977282	intron_variant	0.000222312996582731
chr2_190601806_A_G	POLD3	ENSG00000077514	ENST00000263681.7	rs7940880	intron_variant	0.000222312996582731
chr2_190604596_C_T	POLD3	ENSG00000077514	ENST00000263681.7	rs7124188	intron_variant	0.000543099435189456
chr2_190606702_G_A	POLD3	ENSG00000077514	ENST00000263681.7	rs10219203	intron_variant	0.000543099435189456
chr2_190607121_C_T	POLD3	ENSG00000077514	ENST00000263681.7	rs59768581	intron_variant	0.000543099435189456
chr2_190611052_C_A	POLD3	ENSG00000077514	ENST00000263681.7	rs10899020	intron_variant	5.81467377208771e-05
chr2_190614729_C_T	POLD3	ENSG00000077514	ENST00000263681.7	rs10793094	intron_variant	4.8381790270886e-05
chr2_191764358_T_C	POLD3	ENSG00000077514	ENST00000263681.7	rs2117222	intron_variant	0.00556959793611681
chr2_191764843_G_A	POLD3	ENSG00000077514	ENST00000263681.7	rs57796856	intron_variant	0.00128385703215221
chr2_191807255_A_G	POLD3	ENSG00000077514	ENST00000263681.7	rs59830047	intron_variant	0.0025217168661604
chr2_193273219_A_G	POLD3	ENSG00000077514	ENST00000263681.7	rs2155935	intron_variant	4.81447343442623e-07
chr2_193274142_G_A	POLD3	ENSG00000077514	ENST00000263681.7	rs2298792	intron_variant	6.26085638882839e-09
chr2_193274547_C_T	POLD3	ENSG00000077514	ENST00000263681.7	rs11236178	intron_variant	4.06281967884054e-09
chr2_193276699_G_C	POLD3	ENSG00000077514	ENST00000263681.7	rs3824999	intron_variant	1.51747401102121e-07
chr2_193277046_G_A	POLD3	ENSG00000077514	ENST00000263681.7	rs11236182	intron_variant	4.06281967884054e-09
chr2_193280340_C_T	POLD3	ENSG00000077514	ENST00000263681.7	rs12282266	intron_variant	6.26085638882839e-09
chr2_193280555_C_T	POLD3	ENSG00000077514	ENST00000524752.1	rs10899024	intron_variant	4.06281967884054e-09
chr2_193280646_G_A	POLD3	ENSG00000077514	ENST00000524752.1	rs7932922	intron_variant	4.30050464293306e-13
chr2_193283315_T_C	POLD3	ENSG00000077514	ENST00000524752.1	rs1944933	intron_variant	5.52329186686558e-07
chr2_193285947_G_T	POLD3	ENSG00000077514	ENST00000524752.1	rs11236185	intron_variant	8.19609562769508e-07
chr2_193288630_A_G	POLD3	ENSG00000077514	ENST00000524752.1	rs4145954	intron_variant	1.1076278304823e-10
chr2_193289432_C_T	RANP3	ENSG00000254500	ENST00000530970.1	rs7924706	non_coding_transcript_exon_variant	7.15535334408725e-09
chr2_193291078_A_C	POLD3	ENSG00000077514	ENST00000524752.1	rs7937753	intron_variant	5.1088486037296e-07
chr2_193292286_A_C	POLD3	ENSG00000077514	ENST00000524752.1	rs11236187	intron_variant	5.1088486037296e-07
chr2_193292467_C_T	POLD3	ENSG00000077514	ENST00000524752.1	rs11236188	intron_variant	6.51695513019123e-09
chr2_193293247_T_C	POLD3	ENSG00000077514	ENST00000524752.1	rs11236189	intron_variant	5.1088486037296e-07
chr2_193293550_G_C	POLD3	ENSG00000077514	ENST00000524752.1	rs12421429	intron_variant	5.1088486037296e-07
chr2_193298404_C_G	POLD3	ENSG00000077514	ENST00000524752.1	rs7129804	intron_variant	5.52329186686558e-07
chr2_193299993_A_C	POLD3	ENSG00000077514	ENST00000524752.1	rs58659624	intron_variant	1.0239582880362e-06
chr2_193301464_A_T	POLD3	ENSG00000077514	ENST00000524752.1	rs7103197	intron_variant	5.52329186686558e-07
chr2_193304378_T_G	POLD3	ENSG00000077514	ENST00000524752.1	rs10793098	intron_variant	5.86490519795629e-05
chr2_193304604_T_C	POLD3	ENSG00000077514	ENST00000524752.1	rs4644667	intron_variant	2.96967536462371e-07
chr2_193309087_T_C	POLD3	ENSG00000077514	ENST00000524752.1	rs11236199	intron_variant	8.19609562769508e-07
chr2_193316532_T_C	POLD3	ENSG00000077514	ENST00000524752.1	rs11236200	intron_variant	1.20993785237333e-07
chr2_193316954_A_G	POLD3	ENSG00000077514	ENST00000524752.1	rs4420291	intron_variant	1.81898576429327e-07
chr2_193317356_G_T	POLD3	ENSG00000077514	ENST00000524752.1	rs10899029	intron_variant	1.20993785237333e-07
chr2_193317524_T_A	POLD3	ENSG00000077514	ENST00000524752.1	rs10793101	intron_variant	1.54804634216648e-10
chr2_193317701_A_G	POLD3	ENSG00000077514	ENST00000524752.1	rs11236203	intron_variant	1.20993785237333e-07
chr2_193317723_G_A	POLD3	ENSG00000077514	ENST00000524752.1	rs76704686	intron_variant	1.20993785237333e-07
chr2_193319330_C_T	POLD3	ENSG00000077514	ENST00000524752.1	rs11825804	intron_variant	1.81898576429327e-07
chr2_193320361_T_C	POLD3	ENSG00000077514	ENST00000524752.1	rs7109940	intron_variant	1.20993785237333e-07
chr2_193325080_G_A	LRRC32	ENSG00000137507	ENST00000260061.9	rs7685	3_prime_UTR_variant	1.45086506186246e-09
chr2_193325765_T_A	LRRC32	ENSG00000137507	ENST00000260061.9	rs3197153	3_prime_UTR_variant	3.3468941988697e-07
chr2_193326172_T_A	LRRC32	ENSG00000137507	ENST00000260061.9	rs3781701	3_prime_UTR_variant	1.45086506186246e-09
chr2_193326732_G_T	LRRC32	ENSG00000137507	ENST00000260061.9	rs3781700	3_prime_UTR_variant	2.250013943111e-09
chr2_193326882_G_A	LRRC32	ENSG00000137507	ENST00000260061.9	rs3781699	3_prime_UTR_variant	1.20993785237333e-07
chr2_193327288_G_A	LRRC32	ENSG00000137507	ENST00000260061.9	rs1320645	3_prime_UTR_variant	1.20993785237333e-07
chr2_193327747_G_T	LRRC32	ENSG00000137507	ENST00000260061.9	rs1320644	3_prime_UTR_variant	1.81898576429327e-07
chr2_193328167_G_A	LRRC32	ENSG00000137507	ENST00000260061.9	rs3740779	synonymous_variant	1.45086506186246e-09
chr2_193328943_T_G	LRRC32	ENSG00000137507	ENST00000260061.9	rs10751259	splice_polypyrimidine_tract_variant	3.58312106488949e-10
chr2_193330066_G_A	LRRC32	ENSG00000137507	ENST00000260061.9	rs7944463	intron_variant	3.31600343776349e-08
chr2_193330420_G_A	LRRC32	ENSG00000137507	ENST00000260061.9	rs7944357	intron_variant	5.70290333131341e-08
chr2_193334332_C_T	LRRC32	ENSG00000137507	ENST00000260061.9	rs6592657	intron_variant	2.72621754289335e-06
chr2_193335137_T_A	LRRC32	ENSG00000137507	ENST00000260061.9	rs17812076	intron_variant	2.72621754289335e-06
chr2_193335519_A_T	LRRC32	ENSG00000137507	ENST00000260061.9	rs10899249	intron_variant	2.72621754289335e-06
chr2_193340832_A_G	TENM4	ENSG00000149256	ENST00000278550.12	rs604186	intron_variant	2.72621754289335e-06
chr2_193342157_C_A	TENM4	ENSG00000149256	ENST00000278550.12	rs7947654	intron_variant	2.72621754289335e-06
chr2_193344300_C_T	TENM4	ENSG00000149256	ENST00000278550.12	rs651861	intron_variant	8.12028003251718e-07
chr2_193345038_A_G	TENM4	ENSG00000149256	ENST00000278550.12	rs10793350	intron_variant	2.72621754289335e-06
chr2_193345719_A_G	TENM4	ENSG00000149256	ENST00000278550.12	rs10751301	intron_variant	2.72621754289335e-06
chr2_193346696_C_T	TENM4	ENSG00000149256	ENST00000278550.12	rs11237675	intron_variant	7.8573132090065e-10
chr2_193349265_C_T	TENM4	ENSG00000149256	ENST00000278550.12	rs1894000	intron_variant	0.000227331970827038
chr2_203572036_A_G	DDIAS	ENSG00000165490	ENST00000525361.5	rs7949388	intron_variant	9.10290343008049e-05
chr2_203730874_A_G	DDIAS	ENSG00000165490	ENST00000525361.5	rs7949390	intron_variant	0.00432498585479861
chr2_206931189_T_C	RAB30	ENSG00000137502	ENST00000527633.6	rs12808296	intron_variant	0.00905408383823184
chr2_207006714_T_C	DLG2	ENSG00000150672	ENST00000376104.7	rs60854927	intron_variant	4.50210281959515e-05
chr2_207006727_A_T	DLG2	ENSG00000150672	ENST00000376104.7	rs56803564	intron_variant	2.52843700263441e-08
chr2_207020538_A_G	DLG2	ENSG00000150672	ENST00000376104.7	rs12796763	intron_variant	6.82580266234994e-05
chr2_207217056_C_T	DLG2	ENSG00000150672	ENST00000376104.7	rs6592140	intron_variant	0.000688843518761879
chr2_213660362_T_C	DLG2	ENSG00000150672	ENST00000376104.7	rs7479949	intron_variant	0.000725433026252721
chr2_214041410_T_C	DLG2	ENSG00000150672	ENST00000376104.7	rs7105461	intron_variant	0.000104908475659887
chr2_214043231_T_C	DLG2	ENSG00000150672	ENST00000376104.7	rs11607507	intron_variant	0.00312333330609475
chr2_214051670_G_A	DLG2	ENSG00000150672	ENST00000376104.7	rs1400313	intron_variant	0.00125653170551041
chr2_214053273_G_A	DLG2	ENSG00000150672	ENST00000376104.7	rs1400314	intron_variant	0.000260584781103661
chr2_214054941_T_C	DLG2	ENSG00000150672	ENST00000376104.7	rs2040309	intron_variant	7.62984257732424e-05
chr2_214067920_A_G	DLG2	ENSG00000150672	ENST00000376104.7	rs2040313	intron_variant	0.00910072936339227
chr2_214649906_T_A	DLG2	ENSG00000150672	ENST00000376104.7	rs12803183	intron_variant	0.00818975681790495
chr2_214649928_A_C	DLG2	ENSG00000150672	ENST00000376104.7	rs72949829	intron_variant	0.00818975681790495
chr2_214680686_G_A	DLG2	ENSG00000150672	ENST00000376104.7	rs7928811	intron_variant	1.49484587338462e-06
chr2_215999618_A_T	DLG2	ENSG00000150672	ENST00000376104.7	rs11233907	intron_variant	0.00445116390625982
chr2_216005057_A_G	CTSC	ENSG00000109861	ENST00000678554.1	rs570724	intron_variant	1.46689034388243e-05
chr2_216883914_A_T	CTSC	ENSG00000109861	ENST00000678554.1	rs605042	intron_variant	0.0051112762390298
chr2_216883924_T_C	CTSC	ENSG00000109861	ENST00000678554.1	rs672022	intron_variant	0.00674805361718553
chr2_216884315_A_G	CTSC	ENSG00000109861	ENST00000678554.1	rs649529	intron_variant	0.000222934383138052
chr2_216885505_C_T	CTSC	ENSG00000109861	ENST00000678554.1	rs547653	intron_variant	0.00597421947583132
chr2_216886331_C_T	DISC1FP1	ENSG00000261645	ENST00000649150.1	rs476478	intron_variant	0.00470210848554857
chr2_216886459_A_G	DISC1FP1	ENSG00000261645	ENST00000649150.1	rs540492	intron_variant	0.00470210848554857
chr2_216886527_T_C	DISC1FP1	ENSG00000261645	ENST00000649150.1	rs55849008	intron_variant	0.00470210848554857
chr2_216886854_T_G	DISC1FP1	ENSG00000261645	ENST00000649150.1	rs473350	intron_variant	0.00470210848554857
chr2_216887373_A_G	DISC1FP1	ENSG00000261645	ENST00000649150.1	rs499463	intron_variant	0.00470210848554857
chr2_216888541_A_G	DISC1FP1	ENSG00000261645	ENST00000649150.1	rs561637	intron_variant	0.00180884692346039
chr2_216890559_C_T	DISC1FP1	ENSG00000261645	ENST00000649150.1	rs562479	intron_variant	0.00344280353574525
chr2_216904883_C_G	DISC1FP1	ENSG00000261645	ENST00000649150.1	rs504763	intron_variant	0.00054013184846476
chr2_216909167_A_G	DISC1FP1	ENSG00000261645	ENST00000649150.1	rs636303	intron_variant	0.00141798303120288
chr2_216909982_C_T	DISC1FP1	ENSG00000261645	ENST00000649150.1	rs509375	intron_variant	0.00246231415911017
chr2_216913036_T_C	DISC1FP1	ENSG00000261645	ENST00000649150.1	rs536666	intron_variant	0.00182338184419953
chr2_218186591_G_A	DISC1FP1	ENSG00000261645	ENST00000649150.1	rs605247	intron_variant	8.71587742684892e-06
chr2_218192032_G_A	FAT3	ENSG00000165323	ENST00000525166.6	rs7118248	intron_variant	7.01872002589433e-07
chr2_218192143_A_G	FAT3	ENSG00000165323	ENST00000525166.6	rs7101609	intron_variant	4.89028240655475e-07
chr2_218193261_T_C	MAML2	ENSG00000184384	ENST00000524717.6	rs3016488	intron_variant	1.77984827044305e-06
chr2_218238857_A_G	CNTN5	ENSG00000149972	ENST00000524871.6	rs11223531	intron_variant	6.22277661364578e-08
chr2_218240002_T_A	CNTN5	ENSG00000149972	ENST00000524871.6	rs10894725	intron_variant	2.52180594596344e-05
chr2_218240104_G_A	CNTN5	ENSG00000149972	ENST00000524871.6	rs1944177	intron_variant	7.18233569321667e-06
chr2_218244641_G_C	CASP5	ENSG00000137757	ENST00000260315.8	rs545744	intron_variant	1.71245267556943e-07
chr2_218245832_A_G	CASP5	ENSG00000137757	ENST00000260315.8	rs518604	intron_variant	1.71245267556943e-07
chr2_218245902_G_A	CARD18	ENSG00000255501	ENST00000528811.1	rs10895823	intron_variant	1.66947912196781e-05
chr2_218245998_G_A	RDX	ENSG00000137710	ENST00000528498.5	rs898846	intron_variant	6.78025467688544e-14
chr2_218248233_T_C	RDX	ENSG00000137710	ENST00000528498.5	rs12419087	intron_variant	1.71245267556943e-07
chr2_218248366_G_T	RDX	ENSG00000137710	ENST00000528498.5	rs10891073	intron_variant	2.99786883595271e-07
chr2_218250385_C_T	RDX	ENSG00000137710	ENST00000528498.5	rs4754430	intron_variant	0.00372507184593399
chr2_218303709_G_A	ZBTB16	ENSG00000109906	ENST00000335953.9	rs2509220	intron_variant	0.00012896681149418
chr2_236937171_G_A	TMPRSS13	ENSG00000137747	ENST00000524993.6	rs12290911	intron_variant	6.98365481246163e-05
chr2_236937273_T_C	TMPRSS13	ENSG00000137747	ENST00000524993.6	rs2186627	intron_variant	5.60423991852324e-06
chr2_236937610_G_C	TMPRSS13	ENSG00000137747	ENST00000524993.6	rs1271170	intron_variant	2.29262121019089e-06
chr2_236937996_A_G	TMPRSS13	ENSG00000137747	ENST00000524993.6	rs35284897	intron_variant	5.60423991852324e-06
chr2_236938951_T_C	TMPRSS13	ENSG00000137747	ENST00000524993.6	rs11216613	intron_variant	6.74604804544043e-06
chr2_236942848_G_A	DDX6	ENSG00000110367	ENST00000534980.7	rs570806	intron_variant	1.02712292456202e-06
chr2_236943061_C_G	DDX6	ENSG00000110367	ENST00000534980.7	rs515523	intron_variant	5.50438706830547e-06
chr2_241055597_G_T	BCL9L	ENSG00000186174	ENST00000683865.1	rs7104819	synonymous_variant	5.35369049717095e-07
chr2_241057247_T_C	CENATACDT	ENSG00000255121	ENST00000582695.1	rs7126193	intron_variant	5.35369049717095e-07
chr2_241063284_C_G	TRIM29	ENSG00000137699	ENST00000341846.10	rs606970	intron_variant	1.34902781049302e-08
chr2_241064782_G_C	GRIK4	ENSG00000149403	ENST00000527524.8	rs2252252	intron_variant	0.000721493686203213
chr2_241406422_G_T	GRIK4	ENSG00000149403	ENST00000527524.8	rs6589831	intron_variant	0.00608372031318883
chr2_241822779_T_C	GRIK4	ENSG00000149403	ENST00000527524.8	rs6589832	intron_variant	0.00118110057375999
chr3_1042010_G_C	GRIK4	ENSG00000149403	ENST00000527524.8	rs10790402	intron_variant	7.21596957329578e-11
chr3_1315887_G_A	GRIK4	ENSG00000149403	ENST00000527524.8	rs6589833	intron_variant	0.00565713473757447
chr3_2384147_T_G	GRIK4	ENSG00000149403	ENST00000527524.8	rs9651695	intron_variant	0.00727345355775026
chr3_2623835_G_A	GRIK4	ENSG00000149403	ENST00000527524.8	rs9651696	intron_variant	0.00213357480033954
chr3_2624059_T_C	GRIK4	ENSG00000149403	ENST00000527524.8	rs12574240	intron_variant	0.00302608363228138
chr3_2642673_A_G	GRIK4	ENSG00000149403	ENST00000527524.8	rs10736504	intron_variant	3.11512839704113e-06
chr3_2645746_T_C	GRIK4	ENSG00000149403	ENST00000527524.8	rs1939664	intron_variant	0.00744447834810831
chr3_2646295_G_A	GRIK4	ENSG00000149403	ENST00000527524.8	rs3132775	intron_variant	4.66046004081879e-05
chr3_2646427_G_A	GRIK4	ENSG00000149403	ENST00000527524.8	rs3132784	intron_variant	0.000214987388850358
chr3_2646916_A_C	GRIK4	ENSG00000149403	ENST00000527524.8	rs732481	intron_variant	1.03348106993561e-06
chr3_2884551_A_G	MIR100HG	ENSG00000255248	ENST00000533109.6	rs657514	intron_variant	0.0095802707444942
chr3_3090775_A_G	UBASH3B	ENSG00000154127	ENST00000284273.6	rs10892893	intron_variant	1.08162761968375e-15
chr3_3091610_C_T	UBASH3B	ENSG00000154127	ENST00000284273.6	rs10790526	intron_variant	0.00245579887728478
chr3_3311029_T_C	CCDC15DT	ENSG00000285825	ENST00000667169.1	rs7107421	intron_variant	1.65970208341847e-05
chr3_3311655_A_G	CCDC15DT	ENSG00000285825	ENST00000667169.1	rs4408325	intron_variant	5.02253854353893e-05
chr3_3735448_G_A	KIRREL3	ENSG00000149571	ENST00000525144.7	rs4935969	intron_variant	0.000964622203623635
chr3_13603249_T_A	BARX2	ENSG00000043039	ENST00000281437.6	rs4636682	intron_variant	9.94057460995735e-05
chr3_13603394_C_G	BARX2	ENSG00000043039	ENST00000281437.6	rs7108298	intron_variant	0.00154910058084378
chr3_13603510_A_G	BARX2	ENSG00000043039	ENST00000281437.6	rs1540666	intron_variant	9.94057460995735e-05
chr3_13605944_A_G	BARX2	ENSG00000043039	ENST00000281437.6	rs4639949	intron_variant	9.94057460995735e-05
chr3_13606852_C_T	BARX2	ENSG00000043039	ENST00000281437.6	rs4448695	intron_variant	4.32401397929018e-05
chr3_13607287_A_G	BARX2	ENSG00000043039	ENST00000281437.6	rs4627094	intron_variant	0.00043479436701097
chr3_14410329_G_A	BARX2	ENSG00000043039	ENST00000281437.6	rs2323584	intron_variant	9.41861845415598e-05
chr3_16391353_A_T	BARX2	ENSG00000043039	ENST00000281437.6	rs4482037	intron_variant	0.00541253559194521
chr3_16393833_G_A	BARX2	ENSG00000043039	ENST00000281437.6	rs10894034	intron_variant	2.19507927797524e-16
chr3_18889490_T_C	NTM	ENSG00000182667	ENST00000683400.1	rs11222827	intron_variant	0.00246884633034391
chr3_18889643_C_T	OPCML	ENSG00000183715	ENST00000524381.6	rs1784514	intron_variant	0.00950679913861355
chr3_18930872_A_C	OPCML	ENSG00000183715	ENST00000524381.6	rs1620329	intron_variant	3.21002110895778e-05
chr3_20572810_C_T	OPCML	ENSG00000183715	ENST00000524381.6	rs1793286	intron_variant	0.00103486549063186
chr3_20913404_T_A	OPCML	ENSG00000183715	ENST00000524381.6	rs7938345	intron_variant	0.00814767348717257
chr3_20916359_A_G	OPCML	ENSG00000183715	ENST00000524381.6	rs7950332	intron_variant	0.000139170887592763
chr3_20938271_A_T	OPCML	ENSG00000183715	ENST00000524381.6	rs7940728	intron_variant	0.00157840025041577
chr3_20951271_C_T	IQSEC3	ENSG00000120645	ENST00000538872.6	rs904673	intron_variant	0.000959416315117277
chr3_21005985_T_C	IQSEC3	ENSG00000120645	ENST00000538872.6	rs566469211	3_prime_UTR_variant	0.00391540285832232
chr3_21977903_T_C	IQSEC3	ENSG00000120645	ENST00000538872.6	rs534119968	3_prime_UTR_variant	0.000525530319599903
chr3_22872841_G_T	B4GALNT3	ENSG00000139044	ENST00000266383.10	rs4980934	intron_variant	1.97235742800024e-10
chr3_22876468_G_A	WNK1	ENSG00000060237	ENST00000315939.11	rs11611051	intron_variant	0.000597690850016866
chr3_22878324_T_C	RAD52	ENSG00000002016	ENST00000358495.8	rs7302558	intron_variant	0.00622738952690491
chr3_22884967_G_T	ERC1	ENSG00000082805	ENST00000360905.9	rs10773944	intron_variant	0.000875007599800886
chr3_22904543_T_C	GALNT8	ENSG00000130035	ENST00000541339.2	rs147873209	intron_variant	4.75760369637256e-09
chr3_22926286_G_A	VWF	ENSG00000110799	ENST00000261405.10	rs216892	intron_variant	3.95476458631745e-06
chr3_26389100_C_T	VWF	ENSG00000110799	ENST00000261405.10	rs2239154	intron_variant	0.000212005311631457
chr3_26977961_A_G	VWF	ENSG00000110799	ENST00000261405.10	rs7135976	intron_variant	8.99357727135036e-07
chr3_27966247_C_T	VWF	ENSG00000110799	ENST00000261405.10	rs2239153	intron_variant	0.00919472492323073
chr3_27966263_G_A	VWF	ENSG00000110799	ENST00000261405.10	rs2239152	intron_variant	0.00919472492323073
chr3_27972412_T_C	VWF	ENSG00000110799	ENST00000261405.10	rs2238104	intron_variant	0.000624401670381666
chr3_27974227_A_G	CD4	ENSG00000010610	ENST00000011653.9	rs61916278	intron_variant	0.00898455265478729
chr3_27979483_T_C	P3H3	ENSG00000110811	ENST00000290510.10	rs10744717	intron_variant	0.00900767162492842
chr3_28285368_G_C	SLC2A3	ENSG00000059804	ENST00000075120.12	rs7132628	intron_variant	2.24788789236617e-12
chr3_28290596_T_G	LINC00937	ENSG00000226091	ENST00000544461.1	rs9705694	intron_variant	0.000199916885099916
chr3_28301843_A_G	LINC00937	ENSG00000226091	ENST00000544461.1	rs9706365	intron_variant	0.0097039563217635
chr3_28303812_C_T	LINC00937	ENSG00000226091	ENST00000544461.1	rs9739223	intron_variant	0.0097039563217635
chr3_28309712_T_C	LINC00937	ENSG00000226091	ENST00000544461.1	rs201408168	intron_variant	0.00163863396284218
chr3_28313146_G_A	CLEC2B	ENSG00000110852	ENST00000228438.3	rs253156	intron_variant	0.000170885948391488
chr3_28333421_G_C	TAS2R31	ENSG00000256436	ENST00000390675.2	rs10772423	missense_variant	0.000298586459499463
chr3_28355628_C_G	GPRC5DAS1	ENSG00000247498	ENST00000542078.2	rs7308443	intron_variant	1.04451776802564e-05
chr3_28355834_G_A	GRIN2B	ENSG00000273079	ENST00000609686.4	rs11055596	intron_variant	1.04451776802564e-05
chr3_28359673_C_T	GRIN2B	ENSG00000273079	ENST00000609686.4	rs172677	intron_variant	1.04451776802564e-05
chr3_28360405_T_C	GRIN2B	ENSG00000273079	ENST00000609686.4	rs219917	intron_variant	3.74579316861295e-06
chr3_28360829_C_A	GRIN2B	ENSG00000273079	ENST00000609686.4	rs219921	intron_variant	1.27530336606589e-08
chr3_28367053_C_T	GRIN2B	ENSG00000273079	ENST00000609686.4	rs219922	intron_variant	1.04451776802564e-05
chr3_28367244_T_C	GRIN2B	ENSG00000273079	ENST00000609686.4	rs7303387	intron_variant	1.04451776802564e-05
chr3_28369961_A_G	GRIN2B	ENSG00000273079	ENST00000609686.4	rs1421105	intron_variant	1.04451776802564e-05
chr3_28370978_T_C	GRIN2B	ENSG00000273079	ENST00000609686.4	rs219923	intron_variant	0.000324477084333046
chr3_28371124_G_A	GRIN2B	ENSG00000273079	ENST00000609686.4	rs219927	intron_variant	0.000324477084333046
chr3_28372327_G_A	GRIN2B	ENSG00000273079	ENST00000609686.4	rs12828473	intron_variant	0.000324477084333046
chr3_28374357_G_T	GRIN2B	ENSG00000273079	ENST00000609686.4	rs12829455	intron_variant	1.04451776802564e-05
chr3_28380024_T_C	SLC15A5	ENSG00000188991	ENST00000344941.3	rs3933183	intron_variant	8.10051424944679e-05
chr3_28380554_G_A	SLC15A5	ENSG00000188991	ENST00000344941.3	rs7957240	intron_variant	0.000534244203552844
chr3_29336599_A_C	AEBP2	ENSG00000139154	ENST00000541908.5	rs11044554	intron_variant	0.000700198562327455
chr3_29340835_A_G	AEBP2	ENSG00000139154	ENST00000512223.6	rs7136328	intron_variant	1.22180121808347e-05
chr3_29340863_T_C	RNU1146P	ENSG00000200885	ENST00000364015.1	rs11530999	non_coding_transcript_exon_variant	3.00272924305339e-05
chr3_34587244_C_A	BCAT1	ENSG00000060982	ENST00000261192.12	rs11047713	intron_variant	6.06443270391857e-07
chr3_45438632_A_G	KLHL42	ENSG00000087448	ENST00000381271.7	rs10083013	intron_variant	0.00152849847571024
chr3_45441971_G_A	KLHL42	ENSG00000087448	ENST00000381271.7	rs4931469	intron_variant	0.000202732345273786
chr3_45444810_G_A	KLHL42	ENSG00000087448	ENST00000381271.7	rs2042587	intron_variant	0.000202732345273786
chr3_45764734_C_A	KLHL42	ENSG00000087448	ENST00000381271.7	rs10771365	intron_variant	4.55429319906069e-05
chr3_45796808_G_A	KLHL42	ENSG00000087448	ENST00000381271.7	rs2288233	intron_variant	2.25062873978035e-05
chr3_48078273_A_G	KLHL42	ENSG00000087448	ENST00000381271.7	rs17801400	3_prime_UTR_variant	5.6340749698319e-05
chr3_49958579_C_A	KLHL42	ENSG00000087448	ENST00000381271.7	rs17224065	3_prime_UTR_variant	8.5063795836158e-07
chr3_55234364_T_C	LINC02386	ENSG00000257756	ENST00000663022.1	rs1652162	intron_variant	1.97460734824268e-06
chr3_73274439_C_A	BICD1	ENSG00000151746	ENST00000652176.1	rs326634	intron_variant	0.00731112449814476
chr3_73284563_A_G	BICD1	ENSG00000151746	ENST00000652176.1	rs1239580	intron_variant	0.00396704830543783
chr3_73891104_C_T	PRICKLE1	ENSG00000139174	ENST00000345127.9	rs1376929	intron_variant	0.00926584257089657
chr3_73895285_C_T	PRICKLE1	ENSG00000139174	ENST00000345127.9	rs11181539	intron_variant	1.16882963522894e-05
chr3_82501991_T_C	MFSD5	ENSG00000182544	ENST00000546655.1	rs7954360	non_coding_transcript_exon_variant	8.69001137500073e-06
chr3_82507590_C_T	MFSD5	ENSG00000182544	ENST00000329548.5	rs7398691	5_prime_UTR_variant	4.36158469542174e-05
chr3_82514811_G_T	MFSD5	ENSG00000182544	ENST00000329548.5	rs6580938	intron_variant	1.09195568759955e-05
chr3_82516752_C_T	MFSD5	ENSG00000182544	ENST00000329548.5	rs10876422	synonymous_variant	9.36526399335647e-05
chr3_82905139_G_T	ESPL1	ENSG00000135476	ENST00000257934.9	rs4758963	splice_polypyrimidine_tract_variant	1.56505960182055e-08
chr3_83877293_G_T	ESPL1	ENSG00000135476	ENST00000257934.9	rs4758962	intron_variant	0.0082532798101532
chr3_84012844_C_A	FLJ12825	ENSG00000248265	ENST00000515617.1	rs1386016	non_coding_transcript_exon_variant	0.00406169181922562
chr3_84020389_A_G	FLJ12825	ENSG00000248265	ENST00000515617.1	rs7136731	intron_variant	1.84460222009444e-05
chr3_84022445_C_G	FLJ12825	ENSG00000248265	ENST00000515617.1	rs1006705	intron_variant	1.84460222009444e-05
chr3_84047888_T_C	FLJ12825	ENSG00000248265	ENST00000515617.1	rs725029	intron_variant	3.01146244274928e-05
chr3_84072995_A_T	FLJ12825	ENSG00000248265	ENST00000515617.1	rs7311816	intron_variant	3.01146244274928e-05
chr3_85199473_A_T	FLJ12825	ENSG00000248265	ENST00000515617.1	rs10783620	intron_variant	0.00251504803326519
chr3_87176407_G_T	FLJ12825	ENSG00000248265	ENST00000515617.1	rs12579000	intron_variant	0.00388473141222481
chr3_87295177_T_C	FLJ12825	ENSG00000248265	ENST00000515617.1	rs4759323	intron_variant	0.00212791094154099
chr3_98065331_C_A	FLJ12825	ENSG00000248265	ENST00000515617.1	rs4759324	intron_variant	0.000386205961471991
chr3_98996384_G_A	FLJ12825	ENSG00000248265	ENST00000515617.1	rs11612490	intron_variant	2.97667843451124e-05
chr3_99014464_A_C	FLJ12825	ENSG00000248265	ENST00000515617.1	rs1968899	intron_variant	0.00421331417283945
chr3_99014738_T_C	FLJ12825	ENSG00000248265	ENST00000515617.1	rs7969993	intron_variant	0.00554071394817164
chr3_99016070_G_A	FLJ12825	ENSG00000248265	ENST00000515617.1	rs56817052	intron_variant	0.00619517956011157
chr3_99016201_A_C	FLJ12825	ENSG00000248265	ENST00000515617.1	rs4759328	intron_variant	0.00619517956011157
chr3_99016513_A_T	FLJ12825	ENSG00000248265	ENST00000515617.1	rs4103571	intron_variant	0.00619517956011157
chr3_99016515_G_A	FLJ12825	ENSG00000248265	ENST00000515617.1	rs4759332	intron_variant	0.00619517956011157
chr3_99016526_C_A	FLJ12825	ENSG00000248265	ENST00000515617.1	rs4759333	intron_variant	0.00619517956011157
chr3_99016584_A_G	FLJ12825	ENSG00000248265	ENST00000515617.1	rs7295381	intron_variant	0.00919472492323073
chr3_99016648_G_C	FLJ12825	ENSG00000248265	ENST00000515617.1	rs11170807	intron_variant	0.00619517956011157
chr3_99017541_C_T	FLJ12825	ENSG00000248265	ENST00000515617.1	rs10876538	splice_polypyrimidine_tract_variant	0.00619517956011157
chr3_99017711_C_T	CBX5	ENSG00000094916	ENST00000209875.9	rs10219739	intron_variant	0.00619517956011157
chr3_99017721_G_A	CBX5	ENSG00000094916	ENST00000209875.9	rs7964426	intron_variant	0.00619517956011157
chr3_99017948_A_G	HNRNPA1	ENSG00000135486	ENST00000340913.11	rs7967622	intron_variant	0.00541253559194521
chr3_99018229_T_A	NFE2	ENSG00000123405	ENST00000435572.7	rs10506328	intron_variant	0.00619517956011157
chr3_99018426_G_A	NFE2	ENSG00000123405	ENST00000435572.7	rs7304860	intron_variant	0.00619517956011157
chr3_99020082_T_C	PMEL	ENSG00000185664	ENST00000548747.6	rs10876863	intron_variant	0.00619517956011157
chr3_99020279_C_T	ERBB3	ENSG00000065361	ENST00000267101.8	rs773116	intron_variant	0.00619517956011157
chr3_99020315_G_A	RBMS2	ENSG00000076067	ENST00000262031.10	rs1965307	intron_variant	0.00919472492323073
chr3_99022353_A_C	PPM1H	ENSG00000111110	ENST00000228705.7	rs771985	intron_variant	0.00619517956011157
chr3_99023579_T_G	MSRB3	ENSG00000174099	ENST00000308259.10	rs1976272	intron_variant	0.00619517956011157
chr3_99024376_C_T	LINC02384	ENSG00000251301	ENST00000693550.1	rs4913449	intron_variant	0.00619517956011157
chr3_99025370_C_T	TSPAN8	ENSG00000127324	ENST00000247829.8	rs1705263	intron_variant	0.00619517956011157
chr3_99025448_A_G	TSPAN8	ENSG00000127324	ENST00000247829.8	rs1705234	intron_variant	0.00619517956011157
chr3_99025480_A_G	TSPAN8	ENSG00000127324	ENST00000247829.8	rs3863375	intron_variant	0.00619517956011157
chr3_99025790_A_G	TSPAN8	ENSG00000127324	ENST00000393330.6	rs2172872	intron_variant	0.00619517956011157
chr3_99025810_A_C	TSPAN8	ENSG00000127324	ENST00000393330.6	rs1798084	intron_variant	0.00619517956011157
chr3_99025861_A_G	TSPAN8	ENSG00000127324	ENST00000393330.6	rs7978961	intron_variant	0.00619517956011157
chr3_99026180_T_C	TSPAN8	ENSG00000127324	ENST00000393330.6	rs1705228	intron_variant	0.00541253559194521
chr3_99026211_T_C	TSPAN8	ENSG00000127324	ENST00000393330.6	rs10735962	intron_variant	0.00541253559194521
chr3_99026615_C_T	TSPAN8	ENSG00000127324	ENST00000393330.6	rs1630708	intron_variant	0.00619517956011157
chr3_99026650_T_C	TSPAN8	ENSG00000127324	ENST00000393330.6	rs1798083	intron_variant	0.00619517956011157
chr3_99026665_T_C	TSPAN8	ENSG00000127324	ENST00000393330.6	rs1510938	intron_variant	0.00172398622131225
chr3_99026762_A_G	TSPAN8	ENSG00000127324	ENST00000393330.6	rs1611977	intron_variant	0.00619517956011157
chr3_99027093_A_G	TSPAN8	ENSG00000127324	ENST00000393330.6	rs1603232	intron_variant	0.00619517956011157
chr3_99027384_C_G	TSPAN8	ENSG00000127324	ENST00000393330.6	rs1495380	intron_variant	3.01066396033545e-10
chr3_99027914_A_G	TSPAN8	ENSG00000127324	ENST00000393330.6	rs1603231	intron_variant	0.00480129621907171
chr3_99027984_A_C	TSPAN8	ENSG00000127324	ENST00000393330.6	rs1798069	intron_variant	0.00480129621907171
chr3_99028100_C_T	TSPAN8	ENSG00000127324	ENST00000393330.6	rs1798067	intron_variant	0.00480129621907171
chr3_99028181_G_C	TSPAN8	ENSG00000127324	ENST00000393330.6	rs1495377	intron_variant	0.00480129621907171
chr3_99028183_G_A	TSPAN8	ENSG00000127324	ENST00000393330.6	rs1495376	intron_variant	0.00480129621907171
chr3_99028290_A_G	TSPAN8	ENSG00000127324	ENST00000393330.6	rs1796332	intron_variant	0.00480129621907171
chr3_99028312_G_T	TSPAN8	ENSG00000127324	ENST00000393330.6	rs10784907	intron_variant	0.00418036529125531
chr3_99028352_A_G	TSPAN8	ENSG00000127324	ENST00000393330.6	rs10879276	intron_variant	0.00480129621907171
chr3_99028558_T_C	TSPAN8	ENSG00000127324	ENST00000393330.6	rs7484951	intron_variant	0.00480129621907171
chr3_99028692_G_A	TSPAN8	ENSG00000127324	ENST00000393330.6	rs10784908	intron_variant	6.95931817527706e-12
chr3_99028841_G_T	TSPAN8	ENSG00000127324	ENST00000393330.6	rs4760794	intron_variant	0.00480129621907171
chr3_99029153_C_T	TSPAN8	ENSG00000127324	ENST00000393330.6	rs10784909	intron_variant	0.00480129621907171
chr3_99029519_C_T	TSPAN8	ENSG00000127324	ENST00000393330.6	rs10784911	intron_variant	0.00480129621907171
chr3_99029773_C_T	TSPAN8	ENSG00000127324	ENST00000393330.6	rs10784912	intron_variant	0.00480129621907171
chr3_99030256_A_G	TSPAN8	ENSG00000127324	ENST00000393330.6	rs10784913	intron_variant	0.00480129621907171
chr3_99030329_T_C	TSPAN8	ENSG00000127324	ENST00000393330.6	rs10784914	intron_variant	0.00480129621907171
chr3_99030554_A_C	TSPAN8	ENSG00000127324	ENST00000393330.6	rs10784915	intron_variant	0.00480129621907171
chr3_99030618_T_A	TSPAN8	ENSG00000127324	ENST00000393330.6	rs11178744	intron_variant	0.00480129621907171
chr3_99030698_G_A	TSPAN8	ENSG00000127324	ENST00000393330.6	rs6582009	intron_variant	0.00480129621907171
chr3_99030806_A_G	TSPAN8	ENSG00000127324	ENST00000393330.6	rs11178755	intron_variant	0.00153259735118719
chr3_99030930_A_G	TSPAN8	ENSG00000127324	ENST00000393330.6	rs7486773	intron_variant	0.00480129621907171
chr3_99031003_A_G	TSPAN8	ENSG00000127324	ENST00000393330.6	rs199747066	intron_variant	0.00480129621907171
chr3_99031100_G_A	TSPAN8	ENSG00000127324	ENST00000393330.6	rs58335511	intron_variant	0.00480129621907171
chr3_99032762_G_A	LINC01490	ENSG00000257741	ENST00000551399.1	rs1882036	intron_variant	0.00480129621907171
chr3_99033396_C_T	ACSS3	ENSG00000111058	ENST00000548058.6	rs7487013	intron_variant	0.00480129621907171
chr3_99034588_G_A	LINC01619	ENSG00000257242	ENST00000549802.5	rs10777376	intron_variant	0.00480129621907171
chr3_99034810_G_A	LINC01619	ENSG00000257242	ENST00000549802.5	rs7953529	intron_variant	0.00480129621907171
chr3_99034923_G_T	LINC01619	ENSG00000257242	ENST00000549802.5	rs7967030	intron_variant	0.00480129621907171
chr3_99034953_C_T	LINC01619	ENSG00000257242	ENST00000549802.5	rs7306005	intron_variant	0.00480129621907171
chr3_99034968_T_C	LINC01619	ENSG00000257242	ENST00000549802.5	rs10859276	intron_variant	0.00480129621907171
chr3_99035017_C_T	LINC01619	ENSG00000257242	ENST00000549802.5	rs7358548	intron_variant	0.00480129621907171
chr3_99035079_A_T	LINC01619	ENSG00000257242	ENST00000549802.5	rs7358683	intron_variant	0.00480129621907171
chr3_99035233_T_C	LINC01619	ENSG00000257242	ENST00000549802.5	rs6538321	intron_variant	0.00480129621907171
chr3_99035366_A_G	LINC01619	ENSG00000257242	ENST00000549802.5	rs10777377	intron_variant	0.00480129621907171
chr3_99035502_A_G	LINC01619	ENSG00000257242	ENST00000549802.5	rs11106430	intron_variant	0.00480129621907171
chr3_99035666_A_G	LINC01619	ENSG00000257242	ENST00000549802.5	rs12311690	intron_variant	0.00480129621907171
chr3_99035802_A_G	LINC01619	ENSG00000257242	ENST00000549802.5	rs7977717	intron_variant	0.000791399968248671
chr3_99035979_C_T	LINC01619	ENSG00000257242	ENST00000549802.5	rs11106432	intron_variant	0.00480129621907171
chr3_99035989_G_A	LINC01619	ENSG00000257242	ENST00000549802.5	rs11106433	intron_variant	0.00480129621907171
chr3_99036153_C_T	LINC01619	ENSG00000257242	ENST00000549802.5	rs10777378	intron_variant	0.00671321727450701
chr3_99036389_C_A	LINC01619	ENSG00000257242	ENST00000549802.5	rs10777379	intron_variant	0.00480129621907171
chr3_99036469_G_A	LINC01619	ENSG00000257242	ENST00000549802.5	rs10859277	intron_variant	0.000208480263980903
chr3_99036608_G_C	EEA1	ENSG00000102189	ENST00000322349.13	rs11106733	intron_variant	0.00480129621907171
chr3_99037932_A_G	PGAM1P5	ENSG00000257150	ENST00000626376.2	rs2367361	intron_variant	3.75711261250377e-06
chr3_99038181_G_T	NTN4	ENSG00000074527	ENST00000343702.9	rs10859937	intron_variant	3.61254534835262e-06
chr3_99038259_C_A	CCDC38	ENSG00000165972	ENST00000344280.8	rs7957696	intron_variant	0.00480129621907171
chr3_99038798_G_A	PAFAH1B2P2	ENSG00000257501	ENST00000552582.5	rs1894923	intron_variant	0.00480129621907171
chr3_99039108_T_C	PAFAH1B2P2	ENSG00000257501	ENST00000552582.5	rs1420406	intron_variant	1.68451523814707e-06
chr3_99039646_C_G	PAFAH1B2P2	ENSG00000257501	ENST00000552582.5	rs2371856	intron_variant	0.00448619542240769
chr3_99039930_G_T	PAFAH1B2P2	ENSG00000257501	ENST00000552582.5	rs7313059	intron_variant	0.00480129621907171
chr3_99040093_C_G	PAFAH1B2P2	ENSG00000257501	ENST00000552582.5	rs7967834	intron_variant	0.00480129621907171
chr3_99040192_C_T	PAFAH1B2P2	ENSG00000257501	ENST00000552582.5	rs9671236	intron_variant	0.00480129621907171
chr3_99040262_T_G	PAFAH1B2P2	ENSG00000257501	ENST00000552582.5	rs7298900	intron_variant	4.01820615409595e-08
chr3_99040397_A_G	PAFAH1B2P2	ENSG00000257501	ENST00000552582.5	rs7299677	intron_variant	0.00829589532241318
chr3_99040438_G_A	PAFAH1B2P2	ENSG00000257501	ENST00000552582.5	rs7299465	intron_variant	0.00480129621907171
chr3_99040487_A_G	PAFAH1B2P2	ENSG00000257501	ENST00000552582.5	rs7299723	intron_variant	0.00480129621907171
chr3_99040630_A_G	PAFAH1B2P2	ENSG00000257501	ENST00000552582.5	rs35099921	intron_variant	0.00480129621907171
chr3_99041473_T_C	PAFAH1B2P2	ENSG00000257501	ENST00000552582.5	rs34927687	intron_variant	0.00480129621907171
chr3_99041670_T_C	PAFAH1B2P2	ENSG00000257501	ENST00000552582.5	rs12317895	intron_variant	0.00480129621907171
chr3_99041726_C_T	PAFAH1B2P2	ENSG00000257501	ENST00000552582.5	rs12310824	intron_variant	0.00480129621907171
chr3_99041801_C_T	PAFAH1B2P2	ENSG00000257501	ENST00000550548.1	rs4762192	non_coding_transcript_exon_variant	0.00480129621907171
chr3_99041814_A_G	PAFAH1B2P2	ENSG00000257501	ENST00000550548.1	rs1990654	non_coding_transcript_exon_variant	0.00480129621907171
chr3_99041884_A_C	PAFAH1B2P2	ENSG00000257501	ENST00000550548.1	rs1990655	non_coding_transcript_exon_variant	0.00480129621907171
chr3_99042023_A_G	PAFAH1B2P2	ENSG00000257501	ENST00000550548.1	rs736180	non_coding_transcript_exon_variant	0.00480129621907171
chr3_99042076_T_C	PAFAH1B2P2	ENSG00000257501	ENST00000550548.1	rs736179	non_coding_transcript_exon_variant	0.00480129621907171
chr3_99042324_T_C	PAFAH1B2P2	ENSG00000257501	ENST00000554613.1	rs4762416	non_coding_transcript_exon_variant	0.00729226528642584
chr3_99042390_A_G	PAFAH1B2P2	ENSG00000257501	ENST00000550548.1	rs17337923	intron_variant	0.00480129621907171
chr3_99042884_C_G	PAFAH1B2P2	ENSG00000257501	ENST00000550548.1	rs17337951	intron_variant	0.00480129621907171
chr3_99043018_T_A	PAFAH1B2P2	ENSG00000257501	ENST00000550548.1	rs12829111	intron_variant	0.00480129621907171
chr3_99043097_G_A	PAFAH1B2P2	ENSG00000257501	ENST00000550548.1	rs2888174	intron_variant	0.00480129621907171
chr3_99043149_T_C	PAFAH1B2P2	ENSG00000257501	ENST00000550548.1	rs11109188	intron_variant	0.00480129621907171
chr3_99043871_A_G	PAFAH1B2P2	ENSG00000257501	ENST00000550548.1	rs4762417	intron_variant	0.00480129621907171
chr3_99044087_A_C	PAFAH1B2P2	ENSG00000257501	ENST00000550548.1	rs11613521	intron_variant	0.00480129621907171
chr3_99044129_A_C	PAFAH1B2P2	ENSG00000257501	ENST00000550548.1	rs11612422	intron_variant	0.00480129621907171
chr3_99044500_A_T	PAFAH1B2P2	ENSG00000257501	ENST00000550548.1	rs10777882	intron_variant	0.00480129621907171
chr3_99044806_C_T	PAFAH1B2P2	ENSG00000257501	ENST00000550548.1	rs10777883	intron_variant	0.00480129621907171
chr3_99045192_C_A	PAFAH1B2P2	ENSG00000257501	ENST00000552615.1	rs10777884	intron_variant	0.00480129621907171
chr3_99046151_T_C	ANKS1B	ENSG00000185046	ENST00000683438.2	rs11109935	intron_variant	0.00480129621907171
chr3_99046209_G_A	SLC17A8	ENSG00000179520	ENST00000323346.10	rs10860587	intron_variant	0.00480129621907171
chr3_99046491_T_C	C12orf42	ENSG00000179088	ENST00000548883.6	rs1320347	intron_variant	0.00480129621907171
chr3_99047290_G_A	ALDH1L2	ENSG00000136010	ENST00000258494.14	rs4964314	intron_variant	0.0082532798101532
chr3_99047394_C_T	ALDH1L2	ENSG00000136010	ENST00000258494.14	rs10861315	intron_variant	0.00480129621907171
chr3_99047423_G_T	ALDH1L2	ENSG00000136010	ENST00000258494.14	rs12231561	intron_variant	0.00480129621907171
chr3_99047678_A_G	ALDH1L2	ENSG00000136010	ENST00000258494.14	rs12231563	intron_variant	0.00480129621907171
chr3_99047710_C_T	ALDH1L2	ENSG00000136010	ENST00000258494.14	rs4964315	intron_variant	0.00480129621907171
chr3_99047915_C_A	ALDH1L2	ENSG00000136010	ENST00000258494.14	rs4964316	intron_variant	0.00480129621907171
chr3_99048086_G_C	ALDH1L2	ENSG00000136010	ENST00000258494.14	rs4964120	intron_variant	0.00480129621907171
chr3_99048107_A_T	ALDH1L2	ENSG00000136010	ENST00000258494.14	rs4964317	synonymous_variant	0.00480129621907171
chr3_99048561_G_T	ALDH1L2	ENSG00000136010	ENST00000258494.14	rs7315784	intron_variant	0.00480129621907171
chr3_99048578_G_A	ALDH1L2	ENSG00000136010	ENST00000258494.14	rs7316236	intron_variant	0.00480129621907171
chr3_99048922_C_T	ALDH1L2	ENSG00000136010	ENST00000258494.14	rs7133683	intron_variant	0.00480129621907171
chr3_99048971_A_G	ALDH1L2	ENSG00000136010	ENST00000258494.14	rs7134259	intron_variant	0.00480129621907171
chr3_99049196_C_T	ALDH1L2	ENSG00000136010	ENST00000258494.14	rs11112330	synonymous_variant	0.00480129621907171
chr3_99049280_A_T	ALDH1L2	ENSG00000136010	ENST00000258494.14	rs10861316	intron_variant	0.00480129621907171
chr3_99049655_C_G	ALDH1L2	ENSG00000136010	ENST00000258494.14	rs7956169	intron_variant	0.000250626250750465
chr3_99049831_G_A	ALDH1L2	ENSG00000136010	ENST00000258494.14	rs4312142	intron_variant	0.00480129621907171
chr3_99050374_C_G	ALDH1L2	ENSG00000136010	ENST00000258494.14	rs2228699	intron_variant	0.00480129621907171
chr3_99050711_C_T	ALDH1L2	ENSG00000136010	ENST00000258494.14	rs2228700	intron_variant	0.00480129621907171
chr3_99050839_G_A	ALDH1L2	ENSG00000136010	ENST00000258494.14	rs12578976	intron_variant	0.00480129621907171
chr3_99050877_G_A	ALDH1L2	ENSG00000136010	ENST00000258494.14	rs4964319	intron_variant	0.00480129621907171
chr3_99051081_G_A	ALDH1L2	ENSG00000136010	ENST00000258494.14	rs4964320	intron_variant	0.00480129621907171
chr3_99051096_C_A	ALDH1L2	ENSG00000136010	ENST00000258494.14	rs4964321	intron_variant	0.00480129621907171
chr3_99051345_A_G	ALDH1L2	ENSG00000136010	ENST00000258494.14	rs11112332	intron_variant	0.00567185420399027
chr3_99589117_C_T	ALDH1L2	ENSG00000136010	ENST00000258494.14	rs7314207	intron_variant	0.00274448478253586
chr3_99636403_A_C	ALDH1L2	ENSG00000136010	ENST00000258494.14	rs7297999	intron_variant	0.00731112449814476
chr3_99730008_A_G	ALDH1L2	ENSG00000136010	ENST00000258494.14	rs7301527	intron_variant	0.000149742789779041
chr3_101198444_G_A	ALDH1L2	ENSG00000136010	ENST00000258494.14	rs7301423	intron_variant	1.89389860073657e-05
chr3_101432953_G_C	ALDH1L2	ENSG00000136010	ENST00000258494.14	rs7301544	intron_variant	0.00579096371130541
chr3_101506020_A_T	ALDH1L2	ENSG00000136010	ENST00000258494.14	rs10861317	intron_variant	1.33438125690303e-06
chr3_101513249_C_A	ALDH1L2	ENSG00000136010	ENST00000258494.14	rs10861318	intron_variant	8.42998551972093e-05
chr3_103448191_G_A	ALDH1L2	ENSG00000136010	ENST00000258494.14	rs7302857	intron_variant	4.84465731430189e-07
chr3_104027341_T_C	ALDH1L2	ENSG00000136010	ENST00000258494.14	rs7313449	intron_variant	0.00034868397914398
chr3_105533533_G_C	ALDH1L2	ENSG00000136010	ENST00000258494.14	rs7313946	intron_variant	2.92981258300684e-09
chr3_105535865_C_T	ALDH1L2	ENSG00000136010	ENST00000258494.14	rs4310693	intron_variant	2.92981258300684e-09
chr3_105540468_G_A	ALDH1L2	ENSG00000136010	ENST00000258494.14	rs6539182	intron_variant	1.33131188608454e-08
chr3_105540562_T_A	ALDH1L2	ENSG00000136010	ENST00000258494.14	rs4964324	intron_variant	1.3008589096708e-08
chr3_105547692_T_C	ALDH1L2	ENSG00000136010	ENST00000258494.14	rs4964325	intron_variant	8.14547496510327e-07
chr3_105549809_T_G	ALDH1L2	ENSG00000136010	ENST00000258494.14	rs11112336	intron_variant	1.56997519722242e-06
chr3_105553091_T_A	ALDH1L2	ENSG00000136010	ENST00000258494.14	rs10861319	intron_variant	7.54328080304221e-05
chr3_105554594_C_A	ALDH1L2	ENSG00000136010	ENST00000258494.14	rs4278585	intron_variant	0.000120174362992353
chr3_105555666_A_G	ALDH1L2	ENSG00000136010	ENST00000258494.14	rs4412819	intron_variant	1.56997519722242e-06
chr3_105557751_G_A	ALDH1L2	ENSG00000136010	ENST00000258494.14	rs11112341	intron_variant	0.000120174362992353
chr3_105558677_C_T	ALDH1L2	ENSG00000136010	ENST00000258494.14	rs10861323	intron_variant	1.56997519722242e-06
chr3_105560613_C_A	ALDH1L2	ENSG00000136010	ENST00000258494.14	rs10861324	intron_variant	1.56997519722242e-06
chr3_105560639_T_C	ALDH1L2	ENSG00000136010	ENST00000258494.14	rs10861325	intron_variant	1.56997519722242e-06
chr3_105561361_T_C	ALDH1L2	ENSG00000136010	ENST00000258494.14	rs7313093	intron_variant	1.56997519722242e-06
chr3_105561494_C_T	ALDH1L2	ENSG00000136010	ENST00000258494.14	rs10746009	intron_variant	0.000120174362992353
chr3_107051491_C_A	BTBD11	ENSG00000151136	ENST00000280758.10	rs10861761	intron_variant	0.000450627504871267
chr3_107365571_G_T	BTBD11	ENSG00000151136	ENST00000280758.10	rs2374709	intron_variant	0.00239791436894744
chr3_107465669_C_T	SVOP	ENSG00000166111	ENST00000610966.5	rs10774618	intron_variant	0.000916261694930792
chr3_107466627_A_G	ACACB	ENSG00000076555	ENST00000338432.12	rs4766449	intron_variant	0.000301081676645759
chr3_107466899_C_G	LINC01234	ENSG00000249550	ENST00000661760.1	rs2052738	intron_variant	0.000301081676645759
chr3_109907039_G_T	LINC01234	ENSG00000249550	ENST00000661760.1	rs1895972	intron_variant	1.86332678174605e-06
chr3_111561468_T_G	LINC01234	ENSG00000249550	ENST00000661760.1	rs1895973	intron_variant	2.9167523319144e-05
chr3_112250071_C_T	LINC01234	ENSG00000249550	ENST00000661760.1	rs4617634	intron_variant	0.000492044648884809
chr3_113157102_G_A	LINC01234	ENSG00000249550	ENST00000661760.1	rs897538	intron_variant	2.11824405094856e-08
chr3_113552559_A_C	LINC01234	ENSG00000249550	ENST00000661760.1	rs7312844	intron_variant	0.000168032127783044
chr3_113553361_G_A	LINC01234	ENSG00000249550	ENST00000661760.1	rs7302421	intron_variant	2.86633026081811e-05
chr3_113555672_G_C	LINC01234	ENSG00000249550	ENST00000661760.1	rs10774707	intron_variant	2.42803086958812e-05
chr3_113587571_T_C	MED13L	ENSG00000123066	ENST00000281928.9	rs4488245	intron_variant	0.000263500555079383
chr3_113589565_G_A	RNFT2	ENSG00000135119	ENST00000257575.9	rs7953594	intron_variant	3.74072698831573e-08
chr3_113590302_A_C	KSR2	ENSG00000171435	ENST00000339824.7	rs816187	intron_variant	0.000107313728901333
chr3_113951951_G_A	KSR2	ENSG00000171435	ENST00000339824.7	rs529497	intron_variant	0.000528419379132106
chr3_113952159_C_T	KSR2	ENSG00000171435	ENST00000339824.7	rs2723282	intron_variant	0.000287207293991502
chr3_113953562_A_G	KSR2	ENSG00000171435	ENST00000339824.7	rs2466453	intron_variant	0.000181761944118518
chr3_113954278_A_G	VSIG10	ENSG00000176834	ENST00000359236.10	rs7301776	intron_variant	9.69911797928018e-06
chr3_113960203_A_G	P2RX7	ENSG00000089041	ENST00000328963.10	rs2686378	intron_variant	2.39238167390083e-06
chr3_115701257_C_T	RNF34	ENSG00000170633	ENST00000361234.10	rs11065566	intron_variant	1.37890762727299e-05
chr3_115703494_C_A	KDM2B	ENSG00000089094	ENST00000377071.9	rs12579582	intron_variant	1.56497078147143e-05
chr3_115703701_T_C	LRRC43	ENSG00000158113	ENST00000339777.5	rs11060255	intron_variant	1.37890762727299e-05
chr3_115703777_A_T	CLIP1	ENSG00000130779	ENST00000620786.5	rs12824398	intron_variant	1.56497078147143e-05
chr3_115703912_G_A	TCTN2	ENSG00000168778	ENST00000303372.7	rs7301907	intron_variant	0.00671321727450701
chr3_115704382_C_T	SCARB1	ENSG00000073060	ENST00000261693.11	rs1672875	intron_variant	1.56497078147143e-05
chr3_115706127_A_G	LINC02826	ENSG00000275212	ENST00000642407.1	rs1120609	intron_variant	8.89906830752391e-06
chr3_115718328_T_C	TMEM132C	ENSG00000181234	ENST00000435159.3	rs7957166	intron_variant	0.00366686719817706
chr3_115722398_C_G	TMEM132C	ENSG00000181234	ENST00000435159.3	rs6486686	intron_variant	0.00120682114509782
chr3_120806182_T_C	TMEM132D	ENSG00000151952	ENST00000422113.7	rs10773629	intron_variant	0.000162008071815803
chr3_120806831_T_A	TMEM132D	ENSG00000151952	ENST00000422113.7	rs1871898	intron_variant	0.000155319860653673
chr3_123484162_G_A	TMEM132D	ENSG00000151952	ENST00000422113.7	rs2128282	intron_variant	1.99640080012126e-05
chr3_123484165_A_G	TMEM132D	ENSG00000151952	ENST00000422113.7	rs67125937	intron_variant	2.02339295276503e-06
chr3_124723891_G_T	TMEM132D	ENSG00000151952	ENST00000422113.7	rs10847854	intron_variant	0.00439337080605913
chr3_124724675_T_C	TMEM132D	ENSG00000151952	ENST00000422113.7	rs900264	intron_variant	0.00439337080605913
chr3_124870437_C_A	TMEM132D	ENSG00000151952	ENST00000422113.7	rs76810869	intron_variant	0.000107010142279854
chr3_126115763_C_T	TMEM132D	ENSG00000151952	ENST00000422113.7	rs76920088	intron_variant	0.000181253192306326
chr3_126118910_C_T	TMEM132D	ENSG00000151952	ENST00000422113.7	rs77386771	intron_variant	0.000735373668920071
chr3_126118976_G_A	TMEM132D	ENSG00000151952	ENST00000422113.7	rs77519159	intron_variant	0.000735373668920071
chr3_126120263_T_C	TMEM132D	ENSG00000151952	ENST00000422113.7	rs12307359	intron_variant	0.0046898515899624
chr3_126307193_T_C	RIMBP2	ENSG00000060709	ENST00000690449.1	rs10848142	intron_variant	0.00462903357296063
chr3_126309381_G_A	ADGRD1	ENSG00000111452	ENST00000261654.10	rs1526827	intron_variant	0.000155319860653673
chr3_126549262_C_T	GALNT9	ENSG00000182870	ENST00000328957.13	rs11246999	intron_variant	9.49517036287813e-09
chr3_127475501_A_C	GALNT9	ENSG00000182870	ENST00000328957.13	rs7397715	intron_variant	1.02776404085474e-07
chr3_127475871_T_G	GALNT9	ENSG00000182870	ENST00000328957.13	rs12230480	intron_variant	0.000336367405111131
chr3_127475963_A_G	GALNT9	ENSG00000182870	ENST00000328957.13	rs28455494	intron_variant	0.000336367405111131
chr3_127477325_A_G	POLE	ENSG00000177084	ENST00000320574.10	rs12422492	intron_variant	9.338697959325e-05
chr3_127479965_G_A	ZNF605	ENSG00000196458	ENST00000360187.9	rs7133975	intron_variant	9.338697959325e-05
chr3_127481693_G_A	ZNF605	ENSG00000196458	ENST00000360187.9	rs12315504	intron_variant	0.000312998582775118
chr3_127823218_T_C	FAM230C	ENSG00000279516	ENST00000623511.1	rs28640894	non_coding_transcript_exon_variant	2.07650475061594e-11
chr3_136225549_C_T	LINC00408	ENSG00000226250	ENST00000669381.1	rs3925372	intron_variant	0.000894189826715058
chr3_136335121_C_G	LINC00408	ENSG00000226250	ENST00000669381.1	rs7992678	intron_variant	0.00081098730639372
chr3_136796835_G_A	LINC00408	ENSG00000226250	ENST00000669381.1	rs1947009	intron_variant	0.00193351592625249
chr3_136952919_A_C	LINC00408	ENSG00000226250	ENST00000669381.1	rs1832032	intron_variant	0.000108844367672843
chr3_141421524_A_T	CRYL1	ENSG00000165475	ENST00000298248.12	rs7338586	intron_variant	0.00940969164973276
chr3_141423849_G_A	CRYL1	ENSG00000165475	ENST00000298248.12	rs6490571	intron_variant	0.00534258115794825
chr3_141428572_T_C	CRYL1	ENSG00000165475	ENST00000298248.12	rs7338455	intron_variant	0.00249514476512462
chr3_141431184_A_G	CRYL1	ENSG00000165475	ENST00000298248.12	rs9509209	intron_variant	0.00962955928822803
chr3_145425442_T_G	CRYL1	ENSG00000165475	ENST00000298248.12	rs7323298	intron_variant	2.2270509185441e-14
chr3_145425489_G_A	CRYL1	ENSG00000165475	ENST00000298248.12	rs9315569	intron_variant	0.000896616338359113
chr3_145452662_C_G	CRYL1	ENSG00000165475	ENST00000298248.12	rs953957	intron_variant	0.00535650105395848
chr3_147275992_C_A	CRYL1	ENSG00000165475	ENST00000298248.12	rs2183207	intron_variant	2.41391091788491e-05
chr3_148637116_C_T	CRYL1	ENSG00000165475	ENST00000298248.12	rs4578496	intron_variant	5.0370020029758e-05
chr3_148835773_T_G	CRYL1	ENSG00000165475	ENST00000298248.12	rs4614565	intron_variant	8.71106251092076e-10
chr3_148847398_A_G	CRYL1	ENSG00000165475	ENST00000298248.12	rs9552175	intron_variant	0.000103432105413846
chr3_149430765_C_T	CRYL1	ENSG00000165475	ENST00000298248.12	rs9552176	intron_variant	0.000668492013804232
chr3_151417338_G_A	CRYL1	ENSG00000165475	ENST00000298248.12	rs9552177	intron_variant	0.00931355221191365
chr3_151640718_T_C	CRYL1	ENSG00000165475	ENST00000298248.12	rs9552178	intron_variant	5.12529440983401e-08
chr3_151643974_A_C	CRYL1	ENSG00000165475	ENST00000298248.12	rs4770027	intron_variant	5.12529440983401e-08
chr3_151665708_G_A	TNFRSF19	ENSG00000127863	ENST00000248484.9	rs35713699	intron_variant	0.000156635493748089
chr3_151666248_G_T	MIPEP	ENSG00000027001	ENST00000382172.4	rs7982516	intron_variant	0.000156635493748089
chr3_151666990_T_G	MIPEP	ENSG00000027001	ENST00000382172.4	rs2031587	intron_variant	3.67764911297171e-07
chr3_151669759_G_T	PARP4	ENSG00000102699	ENST00000381989.4	rs9551109	intron_variant	3.67764911297171e-07
chr3_151681048_G_A	ATP12A	ENSG00000075673	ENST00000381946.5	rs28758571	intron_variant	0.000102265686810041
chr3_151684163_C_T	RNF17	ENSG00000132972	ENST00000255324.10	rs9511452	intron_variant	7.06391732349836e-05
chr3_151685546_G_T	RNF17	ENSG00000132972	ENST00000255324.10	rs9507426	intron_variant	0.000115510041814123
chr3_151687866_A_T	NUP58	ENSG00000139496	ENST00000381736.8	rs11556093	missense_variant	2.33635883660322e-07
chr3_151705022_G_A	NUP58	ENSG00000139496	ENST00000381736.8	rs4638415	intron_variant	4.76602489646262e-06
chr3_151707309_T_C	NUP58	ENSG00000139496	ENST00000381736.8	rs3924002	intron_variant	0.000473485370655402
chr3_151708257_T_C	NUP58	ENSG00000139496	ENST00000381736.8	rs9551192	intron_variant	7.92145996431475e-07
chr3_152639952_T_G	ATP8A2	ENSG00000132932	ENST00000381655.7	rs9511934	intron_variant	0.000130430901631498
chr3_153027764_A_T	ATP8A2	ENSG00000132932	ENST00000381655.7	rs2419341	intron_variant	2.59634986724382e-05
chr3_157110374_T_C	ATP8A2	ENSG00000132932	ENST00000381655.7	rs12429138	intron_variant	4.82954218319595e-07
chr3_157110513_C_T	ATP8A2	ENSG00000132932	ENST00000381655.7	rs6650238	intron_variant	1.48086713292334e-09
chr3_157111034_G_A	ATP8A2	ENSG00000132932	ENST00000381655.7	rs9511940	intron_variant	2.13532711789689e-05
chr3_157112780_G_C	ATP8A2	ENSG00000132932	ENST00000381655.7	rs9507590	intron_variant	1.08872841675485e-05
chr3_157113735_A_G	ATP8A2	ENSG00000132932	ENST00000381655.7	rs2249800	intron_variant	1.56497078147143e-05
chr3_157114604_A_G	ATP8A2	ENSG00000132932	ENST00000381655.7	rs1750499	intron_variant	1.56497078147143e-05
chr3_157114612_G_T	ATP8A2	ENSG00000132932	ENST00000381655.7	rs11616806	intron_variant	1.56497078147143e-05
chr3_158515429_G_C	FLT3	ENSG00000122025	ENST00000241453.12	rs2491221	intron_variant	0.00122647022135926
chr3_163127007_C_T	FLT3	ENSG00000122025	ENST00000241453.12	rs7316962	intron_variant	1.51961579086164e-05
chr3_164343182_T_G	FLT3	ENSG00000122025	ENST00000241453.12	rs7327579	intron_variant	0.00173785429490507
chr3_164635829_C_G	FLT3	ENSG00000122025	ENST00000241453.12	rs2387346	intron_variant	0.00375451159541727
chr3_164645907_G_A	LINC00426	ENSG00000238121	ENST00000654979.1	rs2149851	intron_variant	0.000312998582775118
chr3_164652952_C_T	LINC00426	ENSG00000238121	ENST00000654979.1	rs1028938	intron_variant	0.00157840025041577
chr3_165240639_A_G	LINC00426	ENSG00000238121	ENST00000654979.1	rs9508716	intron_variant	0.0061631322447972
chr3_168949632_C_T	LINC00426	ENSG00000238121	ENST00000654979.1	rs9551897	intron_variant	0.00031040669772175
chr3_171580902_C_T	LINC00426	ENSG00000238121	ENST00000654979.1	rs9508717	intron_variant	0.00455706802643608
chr3_172555654_C_T	LINC00426	ENSG00000238121	ENST00000654979.1	rs9551900	intron_variant	0.00659266697744323
chr3_175267721_C_T	STARD13	ENSG00000133121	ENST00000567873.1	rs9569351	intron_variant	0.00742528347025483
chr3_182274343_A_G	LINC00598	ENSG00000215483	ENST00000615947.1	rs2324535	intron_variant	0.000280117512569312
chr3_182426296_T_C	LINC00598	ENSG00000215483	ENST00000615947.1	rs4482148	intron_variant	0.00621126416189494
chr3_183644159_T_C	LINC00598	ENSG00000215483	ENST00000615947.1	rs9652261	intron_variant	0.00816868870600928
chr3_184775131_G_A	LINC00598	ENSG00000215483	ENST00000638084.1	rs11618135	intron_variant	6.0181658679671e-05
chr3_184775263_G_A	LINC00598	ENSG00000215483	ENST00000638084.1	rs1887413	intron_variant	6.0181658679671e-05
chr3_184779275_T_C	NAA16	ENSG00000172766	ENST00000379406.8	rs60085073	intron_variant	1.10174507759421e-11
chr3_186012487_C_T	DNAJC15	ENSG00000120675	ENST00000379221.4	rs1047775	3_prime_UTR_variant	1.22862695909321e-11
chr3_186013146_G_T	ENOX1	ENSG00000120658	ENST00000690772.1	rs17575422	intron_variant	2.49032221325902e-15
chr3_186015780_A_C	ERICH6B	ENSG00000165837	ENST00000298738.3	rs3014931	intron_variant	1.33323880674498e-15
chr3_186017184_C_T	ERICH6B	ENSG00000165837	ENST00000298738.3	rs3014933	intron_variant	1.33323880674498e-15
chr3_186017689_G_A	ERICH6B	ENSG00000165837	ENST00000298738.3	rs3014934	intron_variant	1.33323880674498e-15
chr3_186017766_C_G	ERICH6B	ENSG00000165837	ENST00000298738.3	rs1925754	intron_variant	1.33323880674498e-15
chr3_186018379_A_G	ERICH6B	ENSG00000165837	ENST00000298738.3	rs3014935	intron_variant	1.33323880674498e-15
chr3_186018536_T_C	ERICH6B	ENSG00000165837	ENST00000298738.3	rs3014936	intron_variant	1.33323880674498e-15
chr3_186019743_G_C	ERICH6B	ENSG00000165837	ENST00000298738.3	rs3014938	intron_variant	1.33323880674498e-15
chr3_186019821_A_G	ERICH6B	ENSG00000165837	ENST00000298738.3	rs3014939	missense_variant	2.56089167401658e-15
chr3_186020671_C_T	ERICH6B	ENSG00000165837	ENST00000298738.3	rs3014940	intron_variant	7.7393434693345e-16
chr3_186021411_C_T	ERICH6B	ENSG00000165837	ENST00000298738.3	rs9595345	intron_variant	7.7393434693345e-16
chr3_186398222_G_A	LCP1	ENSG00000136167	ENST00000323076.7	rs7139813	intron_variant	0.00771834579458229
chr3_186399070_G_A	LRCH1	ENSG00000136141	ENST00000389797.8	rs842368	intron_variant	0.00771834579458229
chr3_187421294_C_T	LRCH1	ENSG00000136141	ENST00000389797.8	rs842367	intron_variant	1.78605863195292e-05
chr3_189181870_T_C	LRCH1	ENSG00000136141	ENST00000389797.8	rs9567719	intron_variant	0.00414766809499155
chr3_189187111_T_C	LRCH1	ENSG00000136141	ENST00000389797.8	rs7334240	intron_variant	0.00296290063849392
chr3_189189385_A_T	LRCH1	ENSG00000136141	ENST00000389797.8	rs7988544	intron_variant	0.00343376377365342
chr3_189189386_T_A	LRCH1	ENSG00000136141	ENST00000389797.8	rs7988743	intron_variant	0.00343376377365342
chr3_192607865_A_G	SUCLA2	ENSG00000136143	ENST00000643584.1	rs2406656	intron_variant	0.000204440223995683
chr3_192929715_T_G	SUCLA2	ENSG00000136143	ENST00000643584.1	rs4553498	intron_variant	7.6734878514083e-05
chr3_192981321_C_T	SUCLA2	ENSG00000136143	ENST00000643584.1	rs1575640	intron_variant	6.39288152543626e-06
chr3_192988922_C_T	SUCLA2	ENSG00000136143	ENST00000643584.1	rs4942710	intron_variant	0.000490695703883601
chr3_193011780_A_T	SUCLA2	ENSG00000136143	ENST00000643584.1	rs2104374	intron_variant	0.00206108028797121
chr3_193848334_T_G	SUCLA2	ENSG00000136143	ENST00000643584.1	rs2104373	intron_variant	0.00940969164973276
chr3_193980627_A_G	SUCLA2	ENSG00000136143	ENST00000643584.1	rs7993810	intron_variant	7.3310660347351e-05
chr3_194076990_C_T	SUCLA2	ENSG00000136143	ENST00000643584.1	rs7338119	intron_variant	0.0025351064084082
chr3_194080612_T_C	SUCLA2	ENSG00000136143	ENST00000643584.1	rs7986369	intron_variant	1.03834757428527e-05
chr3_194082743_C_A	SUCLA2	ENSG00000136143	ENST00000643584.1	rs2038789	intron_variant	0.000171847731506183
chr3_194083154_G_A	SUCLA2	ENSG00000136143	ENST00000643584.1	rs9562775	intron_variant	1.11811416078753e-05
chr3_194083201_G_A	SUCLA2	ENSG00000136143	ENST00000643584.1	rs6561410	intron_variant	0.00652473253867727
chr3_194086501_C_T	SUCLA2	ENSG00000136143	ENST00000643584.1	rs6561411	intron_variant	0.00632500339852062
chr3_194094453_G_C	SUCLA2	ENSG00000136143	ENST00000643584.1	rs7336952	intron_variant	0.000896616338359113
chr3_194103429_C_G	SUCLA2	ENSG00000136143	ENST00000643584.1	rs7337766	intron_variant	0.00249514476512462
chr3_194600413_G_T	SUCLA2	ENSG00000136143	ENST00000643584.1	rs7334463	intron_variant	2.47114509532767e-08
chr3_194840849_C_G	SUCLA2	ENSG00000136143	ENST00000643584.1	rs12867248	intron_variant	0.0097039563217635
chr3_195059789_T_C	SUCLA2	ENSG00000136143	ENST00000643584.1	rs7317860	intron_variant	0.000238368564183478
chr3_196099760_G_C	SUCLA2	ENSG00000136143	ENST00000643584.1	rs4941616	intron_variant	0.00390515285569041
chr3_196241158_A_C	SUCLA2	ENSG00000136143	ENST00000643584.1	rs12873785	intron_variant	0.000122575237374714
chr3_196673084_G_T	SUCLA2	ENSG00000136143	ENST00000643584.1	rs1974039	intron_variant	0.000355497746471592
chr3_197355539_A_G	SUCLA2	ENSG00000136143	ENST00000643584.1	rs7337764	intron_variant	5.15859852096709e-08
chr3_197355542_T_C	SUCLA2	ENSG00000136143	ENST00000643584.1	rs9534859	intron_variant	0.000196039484169611
chr4_1351446_T_C	SUCLA2	ENSG00000136143	ENST00000643584.1	rs7998886	intron_variant	0.00437045931799977
chr4_3169643_A_G	SUCLA2	ENSG00000136143	ENST00000643584.1	rs7998090	intron_variant	0.00162989355810944
chr4_3522136_A_G	SUCLA2	ENSG00000136143	ENST00000435617.1	rs7981303	intron_variant	0.000641685388822421
chr4_3525966_G_A	SUCLA2	ENSG00000136143	ENST00000435617.1	rs4942713	intron_variant	0.00044325099589036
chr4_3702659_T_C	SUCLA2	ENSG00000136143	ENST00000435617.1	rs9534862	intron_variant	0.00814767348717257
chr4_3702921_T_C	SUCLA2	ENSG00000136143	ENST00000435617.1	rs1408618	intron_variant	1.52409260505897e-05
chr4_3703601_C_T	SUCLA2	ENSG00000136143	ENST00000643584.1	rs9534864	intron_variant	0.000306983516856558
chr4_3704535_C_G	SUCLA2	ENSG00000136143	ENST00000643584.1	rs9534867	intron_variant	0.00011228747173416
chr4_3859117_C_T	SUCLA2	ENSG00000136143	ENST00000643584.1	rs4508328	intron_variant	0.000951658968381318
chr4_5764905_A_G	SUCLA2	ENSG00000136143	ENST00000643584.1	rs4558305	intron_variant	2.98533730809624e-05
chr4_6539738_C_T	SUCLA2	ENSG00000136143	ENST00000643584.1	rs9526410	intron_variant	3.34859339118038e-08
chr4_6540088_C_T	SUCLA2	ENSG00000136143	ENST00000643584.1	rs2406690	intron_variant	0.00488975919793894
chr4_6542879_T_G	SUCLA2	ENSG00000136143	ENST00000643584.1	rs7321745	intron_variant	0.00814767348717257
chr4_7143367_G_A	SUCLA2	ENSG00000136143	ENST00000643584.1	rs4942715	intron_variant	0.00571623730266038
chr4_7144275_G_T	SUCLA2	ENSG00000136143	ENST00000643584.1	rs9591123	intron_variant	8.04882278859388e-10
chr4_7524460_C_G	SUCLA2	ENSG00000136143	ENST00000643584.1	rs9562782	intron_variant	3.49148346195372e-05
chr4_7524658_C_T	SUCLA2	ENSG00000136143	ENST00000643584.1	rs9567953	intron_variant	0.00849033733412229
chr4_7525207_G_A	DLEU1	ENSG00000176124	ENST00000490577.5	rs36181929	intron_variant	0.00690701306357365
chr4_7527467_C_G	DLEU1	ENSG00000176124	ENST00000490577.5	rs375743637	intron_variant	0.00122317378859408
chr4_7527469_T_G	DLEU1	ENSG00000176124	ENST00000490577.5	rs111642385	intron_variant	0.00122317378859408
chr4_7527470_C_A	DLEU1	ENSG00000176124	ENST00000484869.6	rs9535471	intron_variant	0.00122317378859408
chr4_7527640_T_C	DLEU1	ENSG00000176124	ENST00000470726.7	rs797483	intron_variant	0.000535710199619207
chr4_7528379_T_C	PCDH17	ENSG00000118946	ENST00000377918.8	rs9569720	intron_variant	0.000255558018195087
chr4_9950642_G_A	PCDH9	ENSG00000184226	ENST00000377865.7	rs9540718	intron_variant	9.92834470812243e-07
chr4_11133071_T_A	PCDH9	ENSG00000184226	ENST00000377865.7	rs2875472	intron_variant	2.40688118352866e-05
chr4_11136091_A_T	PCDH9	ENSG00000184226	ENST00000377865.7	rs116802299	intron_variant	0.000102265686810041
chr4_11152017_G_T	PCDH9	ENSG00000184226	ENST00000377865.7	rs9540720	intron_variant	0.00156997408027617
chr4_11222524_T_G	PCDH9	ENSG00000184226	ENST00000377865.7	rs9564313	intron_variant	0.00145262536759014
chr4_11224124_T_C	PCDH9	ENSG00000184226	ENST00000377865.7	rs9540724	intron_variant	0.00124308313156423
chr4_11225342_G_C	PCDH9	ENSG00000184226	ENST00000377865.7	rs12864905	intron_variant	0.00402990153307366
chr4_11226063_G_T	PCDH9	ENSG00000184226	ENST00000377865.7	rs9571577	intron_variant	0.0033800101001352
chr4_11226720_T_A	PCDH9	ENSG00000184226	ENST00000377865.7	rs9317585	intron_variant	0.00402990153307366
chr4_11227301_T_A	PCDH9	ENSG00000184226	ENST00000377865.7	rs9529052	intron_variant	0.00462903357296063
chr4_11233953_G_A	PCDH9	ENSG00000184226	ENST00000377865.7	rs9592461	intron_variant	4.36158469542174e-05
chr4_11233985_A_T	PCDH9	ENSG00000184226	ENST00000377865.7	rs2324888	intron_variant	4.36158469542174e-05
chr4_11234317_A_G	PCDH9	ENSG00000184226	ENST00000377865.7	rs1444387	intron_variant	2.78418719345086e-05
chr4_11234589_C_A	PCDH9	ENSG00000184226	ENST00000377865.7	rs9540728	intron_variant	0.000346760785200141
chr4_11746497_A_T	PCDH9	ENSG00000184226	ENST00000377865.7	rs1158647	intron_variant	0.00129077864242307
chr4_12092035_T_C	PCDH9	ENSG00000184226	ENST00000377865.7	rs7988498	intron_variant	0.00353448929592504
chr4_14038442_T_A	PCDH9	ENSG00000184226	ENST00000377865.7	rs9540729	intron_variant	0.000485336024996329
chr4_14047339_G_A	PCDH9	ENSG00000184226	ENST00000377865.7	rs9540731	intron_variant	0.000339171322802788
chr4_14047656_G_T	PCDH9	ENSG00000184226	ENST00000377865.7	rs9540732	intron_variant	0.000309547414969124
chr4_14053251_T_C	PCDH9	ENSG00000184226	ENST00000377865.7	rs9529055	intron_variant	0.00102651193408884
chr4_14054769_T_A	PCDH9	ENSG00000184226	ENST00000377865.7	rs9540734	intron_variant	0.000664855480415794
chr4_14054835_G_C	PCDH9	ENSG00000184226	ENST00000377865.7	rs9317586	intron_variant	0.000664855480415794
chr4_14055306_T_C	PCDH9	ENSG00000184226	ENST00000377865.7	rs9529114	intron_variant	0.000664855480415794
chr4_14055521_T_A	PCDH9	ENSG00000184226	ENST00000377865.7	rs6562462	intron_variant	0.000664855480415794
chr4_14056882_T_C	PCDH9	ENSG00000184226	ENST00000377865.7	rs6562464	intron_variant	0.000664855480415794
chr4_14058294_G_A	PCDH9	ENSG00000184226	ENST00000377865.7	rs10162270	intron_variant	0.00657561892193176
chr4_14091297_C_A	PCDH9	ENSG00000184226	ENST00000377865.7	rs10162277	intron_variant	0.000107618159499291
chr4_14127467_C_G	PCDH9	ENSG00000184226	ENST00000377865.7	rs4884683	intron_variant	0.0012599160163908
chr4_14128738_C_G	PCDH9	ENSG00000184226	ENST00000377865.7	rs4884684	intron_variant	0.0012599160163908
chr4_15350135_G_A	PCDH9	ENSG00000184226	ENST00000377865.7	rs9540863	intron_variant	4.81041138532691e-05
chr4_15707857_A_C	PCDH9	ENSG00000184226	ENST00000377865.7	rs9540864	intron_variant	0.00733003130966254
chr4_16637358_T_C	PCDH9	ENSG00000184226	ENST00000377865.7	rs9599127	intron_variant	6.92974607642978e-06
chr4_16654450_T_C	PCDH9	ENSG00000184226	ENST00000377865.7	rs9564329	intron_variant	0.00676553789480482
chr4_16654714_T_A	PCDH9	ENSG00000184226	ENST00000377865.7	rs7986570	intron_variant	0.000134162748184527
chr4_16664053_A_T	PCDH9	ENSG00000184226	ENST00000377865.7	rs7987368	intron_variant	0.00928966750681376
chr4_16664384_T_C	PCDH9	ENSG00000184226	ENST00000377865.7	rs7987406	intron_variant	1.07910267853517e-05
chr4_16665554_C_T	PCDH9	ENSG00000184226	ENST00000377865.7	rs7987407	intron_variant	0.00401935887239319
chr4_16667783_G_A	PCDH9	ENSG00000184226	ENST00000377865.7	rs4531613	intron_variant	1.81776170573567e-05
chr4_16669771_G_A	PCDH9	ENSG00000184226	ENST00000377865.7	rs7992591	intron_variant	0.000290414426843111
chr4_17232069_C_T	PCDH9	ENSG00000184226	ENST00000377865.7	rs6562465	intron_variant	4.75534410954831e-05
chr4_17331387_T_A	PCDH9	ENSG00000184226	ENST00000377865.7	rs6562466	intron_variant	2.50227729553487e-10
chr4_17331389_T_A	PCDH9	ENSG00000184226	ENST00000377865.7	rs6562467	intron_variant	0.00213925339165547
chr4_17336609_G_T	PCDH9	ENSG00000184226	ENST00000377865.7	rs9592481	intron_variant	0.00769846203386026
chr4_17377370_T_C	PCDH9	ENSG00000184226	ENST00000377865.7	rs9540865	intron_variant	2.32069942216545e-06
chr4_32372899_C_A	RBM26	ENSG00000139746	ENST00000438737.3	rs9601223	intron_variant	0.00619517956011157
chr4_41640952_T_G	MIR4500HG	ENSG00000228824	ENST00000436290.2	rs915241	intron_variant	0.00168753142938177
chr4_41641040_G_C	LINC00433	ENSG00000229443	ENST00000658219.1	rs9587659	intron_variant	0.00111010346266292
chr4_41641491_A_G	LINC00433	ENSG00000229443	ENST00000658219.1	rs7996285	intron_variant	0.000749514779023352
chr4_41642568_T_G	LINC00433	ENSG00000229443	ENST00000658219.1	rs4512964	intron_variant	0.000694498335591358
chr4_58205283_T_C	GPC5	ENSG00000179399	ENST00000377067.9	rs11069997	intron_variant	0.00429118430620074
chr4_58205319_A_G	GPC5	ENSG00000179399	ENST00000377067.9	rs3848052	intron_variant	0.00429118430620074
chr4_58206506_T_C	GPC5	ENSG00000179399	ENST00000377067.9	rs3848053	intron_variant	0.000749514779023352
chr4_58208660_A_T	GPC5	ENSG00000179399	ENST00000377067.9	rs7994689	intron_variant	0.000749514779023352
chr4_58211619_C_G	GPC5	ENSG00000179399	ENST00000377067.9	rs9560789	intron_variant	4.86610382501658e-05
chr4_58211993_G_A	GPC5	ENSG00000179399	ENST00000377067.9	rs2351863	intron_variant	0.00429118430620074
chr4_58212982_T_A	GPC5	ENSG00000179399	ENST00000377067.9	rs9556086	intron_variant	0.00429118430620074
chr4_58349485_C_A	GPC5	ENSG00000179399	ENST00000377067.9	rs12863915	intron_variant	0.00135110445903572
chr4_58516676_T_C	GPC5	ENSG00000179399	ENST00000377067.9	rs7336866	intron_variant	0.00516480503918204
chr4_58696240_T_C	GPC5	ENSG00000179399	ENST00000377067.9	rs12871672	intron_variant	0.00361904270472292
chr4_58741848_T_G	GPC5	ENSG00000179399	ENST00000377067.9	rs2147193	intron_variant	0.00297072746271264
chr4_58762754_C_T	GPC5	ENSG00000179399	ENST00000377067.9	rs2147195	intron_variant	0.00537045635748461
chr4_59077056_C_T	GPC5	ENSG00000179399	ENST00000377067.9	rs11840977	intron_variant	6.93206187072365e-07
chr4_64441789_T_C	GPC5	ENSG00000179399	ENST00000377067.9	rs4771833	intron_variant	4.2621002207842e-05
chr4_64735343_A_T	GPC5	ENSG00000179399	ENST00000377067.9	rs4773630	intron_variant	0.00129773673631104
chr4_64746342_C_G	GPC5	ENSG00000179399	ENST00000377067.9	rs9560795	intron_variant	8.14679692207643e-05
chr4_64759003_C_T	GPC5	ENSG00000179399	ENST00000377067.9	rs9560796	intron_variant	4.8381790270886e-05
chr4_66199485_T_C	GPC5	ENSG00000179399	ENST00000377067.9	rs9560797	intron_variant	0.000525530319599903
chr4_67593219_G_C	GPC5	ENSG00000179399	ENST00000377067.9	rs9560798	intron_variant	0.000315611653841574
chr4_67602510_G_A	GPC5	ENSG00000179399	ENST00000377067.9	rs1853582	intron_variant	0.000541613652814095
chr4_67604804_T_C	GPC5	ENSG00000179399	ENST00000377067.9	rs1853583	intron_variant	0.00206657023955074
chr4_72398651_T_C	GPC5	ENSG00000179399	ENST00000377067.9	rs12855939	intron_variant	0.0036765059020521
chr4_75115602_G_A	GPC5	ENSG00000179399	ENST00000377067.9	rs1359222	intron_variant	0.0022380801096351
chr4_75589430_A_G	GPC5	ENSG00000179399	ENST00000377067.9	rs9560800	intron_variant	0.000870275291484263
chr4_76043800_A_G	GPC5	ENSG00000179399	ENST00000377067.9	rs6492547	intron_variant	0.000150587848849059
chr4_78355434_A_G	GPC5	ENSG00000179399	ENST00000377067.9	rs9556138	intron_variant	3.20596896981918e-12
chr4_78360750_G_A	GPC5	ENSG00000179399	ENST00000377067.9	rs12872143	intron_variant	2.23984766384695e-11
chr4_78363274_G_T	GPC6	ENSG00000183098	ENST00000377047.9	rs7320636	intron_variant	1.04306123096531e-10
chr4_78363540_C_T	GPC6	ENSG00000183098	ENST00000377047.9	rs4119694	intron_variant	1.04306123096531e-10
chr4_78366165_G_A	SOX21	ENSG00000125285	ENST00000376945.4	rs1060474	synonymous_variant	2.63582559218223e-12
chr4_79270516_T_C	DOCK9	ENSG00000088387	ENST00000427887.2	rs12875087	intron_variant	0.00477630942775482
chr4_79966815_A_G	NALF1	ENSG00000204442	ENST00000375915.4	rs1539131	intron_variant	0.0095802707444942
chr4_79973552_T_C	MYO16	ENSG00000041515	ENST00000457511.7	rs62647036	intron_variant	0.0095802707444942
chr4_79984586_T_C	COL4A2	ENSG00000134871	ENST00000360467.7	rs3742186	intron_variant	0.0095802707444942
chr4_79984679_T_C	COL4A2	ENSG00000134871	ENST00000360467.7	rs2479426	intron_variant	3.44210138607345e-06
chr4_79984697_A_C	COL4A2	ENSG00000134871	ENST00000360467.7	rs422733	3_prime_UTR_variant	3.44210138607345e-06
chr4_79986632_G_A	LINC00368	ENSG00000225870	ENST00000422994.1	rs9583581	intron_variant	1.60692441898866e-05
chr4_79987999_C_G	LINC00368	ENSG00000225870	ENST00000422994.1	rs7983441	non_coding_transcript_exon_variant	1.60692441898866e-05
chr4_79991322_A_G	LINC00368	ENSG00000225870	ENST00000422994.1	rs9559981	intron_variant	1.60692441898866e-05
chr4_79997203_A_G	LINC00368	ENSG00000225870	ENST00000422994.1	rs12871305	intron_variant	1.60692441898866e-05
chr4_79998245_T_C	LINC00368	ENSG00000225870	ENST00000422994.1	rs11618204	intron_variant	0.0095802707444942
chr4_79998478_T_A	LINC00368	ENSG00000225870	ENST00000422994.1	rs9588358	intron_variant	1.60692441898866e-05
chr4_80000216_A_C	LINC00368	ENSG00000225870	ENST00000422994.1	rs1831559	non_coding_transcript_exon_variant	1.60692441898866e-05
chr4_80006087_G_C	ATP11A	ENSG00000068650	ENST00000375645.8	rs417535	intron_variant	0.0095802707444942
chr4_80012911_T_C	SLC7A7	ENSG00000155465	ENST00000674313.1	rs7151065	intron_variant	1.60692441898866e-05
chr4_80014869_T_C	SLC7A7	ENSG00000155465	ENST00000674313.1	rs9671631	intron_variant	0.0095802707444942
chr4_80016497_A_G	SLC7A7	ENSG00000155465	ENST00000674313.1	rs61974191	intron_variant	2.75999776293846e-05
chr4_80019527_T_C	ZFHX2AS1	ENSG00000157306	ENST00000553985.1	rs223118	intron_variant	2.07379609737588e-05
chr4_88983577_T_G	LINC02300	ENSG00000258175	ENST00000549742.1	rs12589191	intron_variant	0.00375451159541727
chr4_88995909_C_T	LINC02300	ENSG00000258175	ENST00000549742.1	rs12586738	intron_variant	0.00723597208389789
chr4_89050706_T_A	LINC02300	ENSG00000258175	ENST00000549742.1	rs12882003	intron_variant	0.00107473606763723
chr4_89096869_A_G	LINC02300	ENSG00000258175	ENST00000549742.1	rs4644789	intron_variant	0.00388473141222481
chr4_89247421_C_T	LINC02300	ENSG00000258175	ENST00000549742.1	rs2038421	intron_variant	0.0051112762390298
chr4_89298342_G_T	LINC02300	ENSG00000258175	ENST00000549742.1	rs7141359	intron_variant	0.00982919939705344
chr4_91218029_T_C	NPAS3	ENSG00000151322	ENST00000551492.5	rs2184626	intron_variant	5.66320224578037e-09
chr4_91218118_G_C	NPAS3	ENSG00000151322	ENST00000551492.5	rs9788470	intron_variant	5.91556199985695e-05
chr4_91218433_A_G	EGLN3	ENSG00000129521	ENST00000551935.5	rs797381	intron_variant	2.37589059860873e-08
chr4_91221630_A_G	EAPP	ENSG00000129518	ENST00000250454.8	rs12323367	intron_variant	2.37589059860873e-08
chr4_91221789_A_G	EAPP	ENSG00000129518	ENST00000250454.8	rs12895457	intron_variant	4.91135580780258e-06
chr4_91221815_T_C	EAPP	ENSG00000129518	ENST00000250454.8	rs12883981	intron_variant	1.59909517602904e-06
chr4_91222507_T_A	SNX6	ENSG00000129515	ENST00000362031.10	rs9264	3_prime_UTR_variant	1.60159610116656e-08
chr4_91223230_G_A	SNX6	ENSG00000129515	ENST00000362031.10	rs35239119	intron_variant	2.79980841058106e-11
chr4_91223318_A_G	SNX6	ENSG00000129515	ENST00000362031.10	rs11627349	intron_variant	2.79980841058106e-11
chr4_91226015_A_T	SNX6	ENSG00000129515	ENST00000362031.10	rs11156848	intron_variant	9.36249243675185e-10
chr4_91227514_T_G	SNX6	ENSG00000129515	ENST00000362031.10	rs34664694	intron_variant	2.15716106676039e-06
chr4_91228471_A_G	SNX6	ENSG00000129515	ENST00000362031.10	rs12881595	intron_variant	2.7360094535607e-07
chr4_91238746_T_C	SNX6	ENSG00000129515	ENST00000362031.10	rs12879294	intron_variant	0.000672148006315768
chr4_91242605_A_G	SNX6	ENSG00000129515	ENST00000362031.10	rs6571665	intron_variant	0.000570535787051825
chr4_91305838_G_A	SNX6	ENSG00000129515	ENST00000362031.10	rs3958	intron_variant	0.00151220987878374
chr4_94088457_G_A	SNX6	ENSG00000129515	ENST00000362031.10	rs4312221	intron_variant	3.52719428440429e-09
chr4_94088881_G_A	SNX6	ENSG00000129515	ENST00000362031.10	rs148256080	intron_variant	5.77713213681627e-08
chr4_94092707_C_G	SNX6	ENSG00000129515	ENST00000362031.10	rs7161203	intron_variant	1.15859213825366e-08
chr4_94099675_G_A	SNX6	ENSG00000129515	ENST00000362031.10	rs12431530	intron_variant	0.000364450103595433
chr4_94104819_T_G	SNX6	ENSG00000129515	ENST00000362031.10	rs28454795	intron_variant	1.02611433555634e-05
chr4_94177293_T_A	SNX6	ENSG00000129515	ENST00000362031.10	rs11847568	intron_variant	0.00568661105857656
chr4_101793729_A_G	PAX9	ENSG00000198807	ENST00000361487.7	rs2415356	intron_variant	0.000231814480514253
chr4_101794392_G_C	TTC6	ENSG00000139865	ENST00000533625.5	rs1952790	intron_variant	4.54119025170878e-05
chr4_101794541_C_T	TTC6	ENSG00000139865	ENST00000533625.5	rs1958692	intron_variant	2.86633026081811e-05
chr4_101794646_C_T	TTC6	ENSG00000139865	ENST00000533625.5	rs58264274	intron_variant	4.54119025170878e-05
chr4_101794647_A_G	LINC00517	ENSG00000259091	ENST00000554257.1	rs4901421	non_coding_transcript_exon_variant	4.54119025170878e-05
chr4_101794648_G_A	TTC6	ENSG00000139865	ENST00000533625.5	rs1952789	intron_variant	4.54119025170878e-05
chr4_101794731_G_A	TTC6	ENSG00000139865	ENST00000533625.5	rs12883466	intron_variant	4.54119025170878e-05
chr4_101795552_G_A	TTC6	ENSG00000139865	ENST00000533625.5	rs12147106	intron_variant	9.31440942125927e-11
chr4_101799387_A_T	TTC6	ENSG00000139865	ENST00000533625.5	rs7154853	intron_variant	5.62105411961769e-06
chr4_101800985_T_C	TTC6	ENSG00000139865	ENST00000533625.5	rs71407745	intron_variant	8.38543626545942e-06
chr4_101802089_C_A	TTC6	ENSG00000139865	ENST00000533625.5	rs12883377	intron_variant	5.16902447767255e-05
chr4_101803248_A_G	TTC6	ENSG00000139865	ENST00000533625.5	rs2415421	intron_variant	9.85631541821172e-05
chr4_101803349_A_G	TTC6	ENSG00000139865	ENST00000533625.5	rs2415422	intron_variant	1.87732452341925e-05
chr4_101804167_T_C	TTC6	ENSG00000139865	ENST00000533625.5	rs71407747	intron_variant	2.23480550568192e-09
chr4_101804938_G_A	TTC6	ENSG00000139865	ENST00000533625.5	rs10141770	intron_variant	0.000401410892527193
chr4_101815299_C_T	LINC00871	ENSG00000258700	ENST00000666179.1	rs9805958	intron_variant	0.00293179430947354
chr4_101825623_C_A	FRMD6	ENSG00000139926	ENST00000356218.8	rs8020209	intron_variant	0.000214987388850358
chr4_101826108_G_C	FRMD6	ENSG00000139926	ENST00000344768.10	rs7142827	intron_variant	0.000161100271427621
chr4_101830119_C_T	STYX	ENSG00000198252	ENST00000354586.5	rs1254972	intron_variant	0.000815404026957258
chr4_102579650_T_A	FERMT2	ENSG00000073712	ENST00000341590.8	rs12878516	intron_variant	7.16489832712287e-11
chr4_103750191_A_G	TMEM260	ENSG00000070269	ENST00000556810.5	rs10133284	intron_variant	1.53195794578467e-06
chr4_106587742_C_G	ARMH4	ENSG00000139971	ENST00000267485.7	rs11628163	intron_variant	5.93254273726469e-05
chr4_106590106_G_C	LINC01500	ENSG00000258583	ENST00000648996.1	rs2651256	intron_variant	2.02614059339074e-07
chr4_107888805_T_C	LINC01500	ENSG00000258583	ENST00000648996.1	rs201251680	intron_variant	3.26636615533687e-05
chr4_108838313_C_T	SYT16	ENSG00000139973	ENST00000683842.1	rs5014501	intron_variant	0.00178011604293802
chr4_108839767_G_T	PPP1R36	ENSG00000165807	ENST00000298705.6	rs12884911	intron_variant	0.000357468363915418
chr4_108841399_T_A	PPP1R36	ENSG00000165807	ENST00000298705.6	rs6573560	missense_variant	0.000476094125565118
chr4_122106855_G_A	RAD51B	ENSG00000182185	ENST00000487861.5	rs2842315	intron_variant	0.000341053300515413
chr4_122119713_A_G	RAD51B	ENSG00000182185	ENST00000487861.5	rs7142882	intron_variant	0.000341053300515413
chr4_122122730_C_T	RAD51B	ENSG00000182185	ENST00000487861.5	rs2331706	intron_variant	0.000341053300515413
chr4_122915465_G_T	RAD51B	ENSG00000182185	ENST00000487861.5	rs3784130	intron_variant	0.0061631322447972
chr4_123003187_A_G	RAD51B	ENSG00000182185	ENST00000487861.5	rs765899	intron_variant	0.00632500339852062
chr4_124717825_T_C	NUMB	ENSG00000133961	ENST00000555238.6	rs113584123	intron_variant	0.00153670697191094
chr4_125264978_G_A	HEATR4	ENSG00000187105	ENST00000553558.6	rs10151251	intron_variant	0.00948243099413538
chr4_125269433_G_A	MIDEAS	ENSG00000156030	ENST00000394071.6	rs12889554	intron_variant	0.00108933650343317
chr4_125312886_A_T	MIDEAS	ENSG00000156030	ENST00000394071.6	rs28735048	intron_variant	5.70587108340247e-06
chr4_125322311_T_G	LIN52	ENSG00000205659	ENST00000555028.7	rs7143406	intron_variant	1.33885235081857e-05
chr4_125454523_A_G	ZDHHC22	ENSG00000177108	ENST00000319374.4	rs4903546	intron_variant	3.37049505523398e-08
chr4_125454787_C_T	SPTLC2	ENSG00000100596	ENST00000216484.7	rs4899661	intron_variant	1.45069748489722e-08
chr4_125455323_G_C	CEP128	ENSG00000100629	ENST00000555265.6	rs2122426	intron_variant	1.45069748489722e-08
chr4_125459212_G_A	LINC02328	ENSG00000258733	ENST00000668344.2	rs2185121	intron_variant	2.29175618750779e-08
chr4_125460075_C_A	LINC02328	ENSG00000258733	ENST00000668344.2	rs59710423	intron_variant	2.29175618750779e-08
chr4_125460423_C_T	LINC02328	ENSG00000258733	ENST00000668344.2	rs61062243	intron_variant	2.29175618750779e-08
chr4_125463440_C_T	LINC02328	ENSG00000258733	ENST00000668344.2	rs61992620	intron_variant	3.31600343776349e-08
chr4_125463750_A_C	LINC02328	ENSG00000258733	ENST00000668344.2	rs2373094	intron_variant	2.39967947773098e-09
chr4_125465954_C_A	LINC02328	ENSG00000258733	ENST00000668344.2	rs17202129	intron_variant	4.50885060575786e-09
chr4_125466843_A_C	LINC02328	ENSG00000258733	ENST00000668344.2	rs57443290	intron_variant	4.50885060575786e-09
chr4_125484935_C_G	LINC02328	ENSG00000258733	ENST00000668344.2	rs61992623	intron_variant	0.00898455265478729
chr4_125503286_A_C	LINC02328	ENSG00000258733	ENST00000668344.2	rs78577675	intron_variant	0.000463189542199839
chr4_125504621_C_T	LINC02328	ENSG00000258733	ENST00000668344.2	rs8021778	intron_variant	0.000171847731506183
chr4_125510336_C_T	LINC02328	ENSG00000258733	ENST00000668344.2	rs8023001	intron_variant	0.00503199727045642
chr4_125512932_A_G	LINC02328	ENSG00000258733	ENST00000668344.2	rs72692515	intron_variant	0.000171847731506183
chr4_127021410_T_C	LINC02328	ENSG00000258733	ENST00000668344.2	rs72692516	intron_variant	0.00187765977644262
chr4_129217276_T_A	LINC02328	ENSG00000258733	ENST00000668344.2	rs61992624	intron_variant	0.00921837142426143
chr4_130354535_C_T	LINC02328	ENSG00000258733	ENST00000668344.2	rs61992625	intron_variant	3.97681035299733e-05
chr4_130355629_G_A	LINC02328	ENSG00000258733	ENST00000668344.2	rs61992626	intron_variant	0.000751556532773323
chr4_130357801_A_G	LINC02328	ENSG00000258733	ENST00000668344.2	rs74979391	intron_variant	2.77629776625755e-06
chr4_130361509_T_A	LINC02328	ENSG00000258733	ENST00000668344.2	rs17202136	intron_variant	0.000161553546962731
chr4_130361731_C_A	LINC02328	ENSG00000258733	ENST00000668344.2	rs1999916	intron_variant	0.000132657620632662
chr4_130361819_G_A	LINC02328	ENSG00000258733	ENST00000668344.2	rs17202150	intron_variant	0.000156195740891041
chr4_131073189_G_T	LINC02328	ENSG00000258733	ENST00000668344.2	rs7151271	intron_variant	0.00617913562113778
chr4_131961730_G_A	LINC02328	ENSG00000258733	ENST00000668344.2	rs7151463	intron_variant	0.000376730625303901
chr4_131979363_G_A	LINC02328	ENSG00000258733	ENST00000668344.2	rs61992644	intron_variant	4.68737868509526e-05
chr4_131979769_G_T	LINC02328	ENSG00000258733	ENST00000668344.2	rs61992645	intron_variant	0.00555513761425745
chr4_132948381_T_C	LINC02328	ENSG00000258733	ENST00000668344.2	rs12590589	intron_variant	1.29183749038889e-09
chr4_133714787_G_A	LINC02328	ENSG00000258733	ENST00000668344.2	rs2888488	intron_variant	0.00214494675287754
chr4_133717139_G_A	LINC02328	ENSG00000258733	ENST00000668344.2	rs8019666	intron_variant	0.000524091592378868
chr4_133721004_T_C	LINC02328	ENSG00000258733	ENST00000668344.2	rs61992646	intron_variant	0.000964622203623635
chr4_133728724_A_T	LINC02328	ENSG00000258733	ENST00000668344.2	rs8012317	intron_variant	0.00136203263071428
chr4_133796218_T_C	LINC02296	ENSG00000258859	ENST00000557070.1	rs12590182	intron_variant	0.0023166505678837
chr4_135996464_T_A	LINC02296	ENSG00000258859	ENST00000557070.1	rs11159814	intron_variant	0.00232897516494569
chr4_135997137_T_C	LINC02296	ENSG00000258859	ENST00000557070.1	rs8010949	intron_variant	0.00232897516494569
chr4_135997440_C_T	LINC02296	ENSG00000258859	ENST00000557070.1	rs1951501	intron_variant	0.000849287889960405
chr4_135997833_T_C	LINC01146	ENSG00000258867	ENST00000654646.1	rs7145963	intron_variant	0.00232897516494569
chr4_135997894_C_T	KCNK10	ENSG00000100433	ENST00000319231.10	rs7494136	intron_variant	0.000468309764344079
chr4_140691131_C_T	KCNK13	ENSG00000152315	ENST00000282146.5	rs1286923	intron_variant	0.00849033733412229
chr4_140695664_A_G	KCNK13	ENSG00000152315	ENST00000282146.5	rs1286921	intron_variant	0.00849033733412229
chr4_140699777_T_C	RIN3	ENSG00000100599	ENST00000216487.12	rs12895078	intron_variant	1.61751063919356e-08
chr4_140700021_T_C	PRIMA1	ENSG00000175785	ENST00000393140.6	rs8014307	intron_variant	7.56541302600200e-10
chr4_140700553_C_A	PRIMA1	ENSG00000175785	ENST00000393140.6	rs7140229	intron_variant	7.56541302600200e-10
chr4_140710474_C_T	PRIMA1	ENSG00000175785	ENST00000393140.6	rs2007175	intron_variant	9.29843636652558e-10
chr4_140882474_C_T	PRIMA1	ENSG00000175785	ENST00000393140.6	rs61980274	intron_variant	0.00455706802643608
chr4_141096321_T_C	PRIMA1	ENSG00000175785	ENST00000393140.6	rs6575354	intron_variant	0.000412628751537067
chr4_143962911_C_G	PRIMA1	ENSG00000175785	ENST00000393140.6	rs6575355	intron_variant	3.4412855802687e-05
chr4_144117879_G_A	PRIMA1	ENSG00000175785	ENST00000393140.6	rs12184978	intron_variant	0.00903084863876956
chr4_144120597_A_C	ASB2	ENSG00000100628	ENST00000555019.6	rs2402377	intron_variant	0.0023852333678409
chr4_151254922_C_T	CLMN	ENSG00000165959	ENST00000298912.9	rs7161580	intron_variant	2.28372671888539e-05
chr4_151296346_G_C	SYNE3	ENSG00000176438	ENST00000682763.1	rs2749474	3_prime_UTR_variant	0.0010292890987328
chr4_152084953_T_A	BDKRB2	ENSG00000168398	ENST00000554311.2	rs4900315	intron_variant	2.5887992500745e-05
chr4_163751952_C_G	CCDC85C	ENSG00000205476	ENST00000380243.9	rs56132473	intron_variant	4.31576594902456e-06
chr4_163849519_G_C	HHIPL1	ENSG00000182218	ENST00000330710.10	rs7145262	intron_variant	3.62346913261058e-06
chr4_164145238_G_A	HHIPL1	ENSG00000182218	ENST00000330710.10	rs4624107	intron_variant	7.82818218159879e-05
chr4_164834426_C_T	HHIPL1	ENSG00000182218	ENST00000330710.10	rs34668196	intron_variant	1.34457717536676e-08
chr4_164835539_T_C	HHIPL1	ENSG00000182218	ENST00000330710.10	rs12432679	intron_variant	2.6382934517714e-09
chr4_164840776_A_G	HHIPL1	ENSG00000182218	ENST00000330710.10	rs2895811	intron_variant	5.17304155841424e-07
chr4_164843538_G_T	HHIPL1	ENSG00000182218	ENST00000330710.10	rs12436072	intron_variant	0.000242387759268897
chr4_168480001_A_G	HHIPL1	ENSG00000182218	ENST00000330710.10	rs11160538	intron_variant	0.00574601421285632
chr4_168508471_T_C	YY1	ENSG00000100811	ENST00000262238.10	rs28470843	intron_variant	0.000235069153145971
chr4_168508666_C_T	MEG8	ENSG00000225746	ENST00000636391.2	rs34942859	intron_variant	0.00402990153307366
chr4_168554219_T_G	TMEM179	ENSG00000258986	ENST00000415614.6	rs76254324	intron_variant	9.94057460995735e-05
chr4_168554246_C_G	ADSS1	ENSG00000185100	ENST00000330877.7	rs60876857	intron_variant	9.94057460995735e-05
chr4_168627027_G_A	AHNAK2	ENSG00000185567	ENST00000333244.6	rs11850949	missense_variant	1.71067969701175e-08
chr4_168627040_C_T	AHNAK2	ENSG00000185567	ENST00000333244.6	rs2582514	missense_variant	1.71067969701175e-08
chr4_168753462_T_C	BMS1P15	ENSG00000258780	ENST00000554269.1	rs1274967637	intron_variant	1.91524834699314e-06
chr4_173537750_T_C	LINC01193	ENSG00000258710	ENST00000664036.1	rs79299396	intron_variant	0.0036765059020521
chr4_173757182_G_A	PWRN1	ENSG00000259905	ENST00000565295.6	rs199787438	intron_variant	0.000243064046478709
chr4_173758047_G_A	LINC02250	ENSG00000235731	ENST00000665366.1	rs12442071	intron_variant	0.000209063759073399
chr4_173758470_G_A	LINC02250	ENSG00000235731	ENST00000665366.1	rs7495827	intron_variant	0.000243064046478709
chr4_174180162_T_C	ATP10A	ENSG00000206190	ENST00000555815.7	rs9972473	intron_variant	0.00516480503918204
chr4_174180835_G_A	ATP10A	ENSG00000206190	ENST00000555815.7	rs4906632	intron_variant	0.00900767162492842
chr4_174181854_C_G	ATP10A	ENSG00000206190	ENST00000555815.7	rs4906633	intron_variant	2.31054852351355e-05
chr4_174182218_G_A	ATP10A	ENSG00000206190	ENST00000555815.7	rs9972339	intron_variant	0.000118487726845861
chr4_174182439_T_C	LINC02346	ENSG00000206187	ENST00000659702.1	rs74004376	intron_variant	1.4712146690535e-05
chr4_175740657_G_A	LINC02346	ENSG00000206187	ENST00000659702.1	rs35075201	intron_variant	0.00696080727871355
chr4_176690243_G_A	GABRG3	ENSG00000182256	ENST00000615808.5	rs4778150	intron_variant	4.62036607729117e-05
chr4_177310382_C_G	GABRG3	ENSG00000182256	ENST00000615808.5	rs10468152	intron_variant	0.00960488416901015
chr4_188845552_T_C	GOLGA8UP	ENSG00000103832	ENST00000527159.2	rs798135	intron_variant	1.09843842662847e-05
chr4_188858960_G_A	GOLGA8UP	ENSG00000103832	ENST00000527159.2	rs798136	intron_variant	0.00159538543495069
chr4_189144933_T_C	GOLGA8UP	ENSG00000103832	ENST00000527159.2	rs798088	non_coding_transcript_exon_variant	0.00100455687809309
chr4_189148306_A_G	GOLGA8UP	ENSG00000103832	ENST00000527159.2	rs1852033	non_coding_transcript_exon_variant	0.00293954084747606
chr4_189708902_T_C	TRPM1	ENSG00000134160	ENST00000256552.11	rs3784598	intron_variant	0.00122317378859408
chr4_189712295_C_T	RYR3	ENSG00000198838	ENST00000634891.2	rs2248750	intron_variant	0.000494753435755913
chr4_189712301_T_A	RYR3	ENSG00000198838	ENST00000634891.2	rs8031176	intron_variant	0.000494753435755913
chr4_189712423_G_A	RYR3	ENSG00000198838	ENST00000634891.2	rs62012644	intron_variant	8.72281605467474e-05
chr4_189712439_T_C	RYR3	ENSG00000198838	ENST00000634891.2	rs4780175	intron_variant	0.000565870693913133
chr4_189712648_C_T	RYR3	ENSG00000198838	ENST00000634891.2	rs11639018	intron_variant	0.00045686626640509
chr4_189713660_A_G	RYR3	ENSG00000198838	ENST00000634891.2	rs35048413	intron_variant	0.0005505883836281
chr4_189713731_C_T	RYR3	ENSG00000198838	ENST00000634891.2	rs2115747	intron_variant	0.000565870693913133
chr4_189715280_C_A	RYR3	ENSG00000198838	ENST00000634891.2	rs2115748	intron_variant	0.00247539543369519
chr4_189716141_G_A	RYR3	ENSG00000198838	ENST00000634891.2	rs2163142	intron_variant	0.00857817687254912
chr5_168810_G_A	RYR3	ENSG00000198838	ENST00000634891.2	rs62016671	intron_variant	0.00169204673353384
chr5_169246_C_T	RYR3	ENSG00000198838	ENST00000634891.2	rs17236567	intron_variant	0.00305816684393934
chr5_169648_A_G	RYR3	ENSG00000198838	ENST00000634891.2	rs62016672	intron_variant	0.00106606785399443
chr5_172332_G_A	RYR3	ENSG00000198838	ENST00000634891.2	rs17236574	intron_variant	0.000413767271638714
chr5_703561_G_A	RYR3	ENSG00000198838	ENST00000634891.2	rs11072673	intron_variant	3.4595212632809e-08
chr5_703563_G_A	RYR3	ENSG00000198838	ENST00000634891.2	rs12593699	intron_variant	0.000102265686810041
chr5_712236_G_A	CDIN1	ENSG00000186073	ENST00000566621.6	rs7173538	intron_variant	2.49077027199173e-09
chr5_1700336_T_C	LINC02345	ENSG00000259225	ENST00000558081.3	rs10852011	intron_variant	0.000340111037245701
chr5_2541631_T_C	LINC02345	ENSG00000259225	ENST00000558081.3	rs7177901	intron_variant	0.00204469581748174
chr5_3674219_T_A	PLCB2	ENSG00000137841	ENST00000260402.8	rs71403571	intron_variant	0.00012396820173103
chr5_3781067_T_C	EXD1	ENSG00000178997	ENST00000458580.7	rs2412608	intron_variant	0.00928966750681376
chr5_3821020_C_T	OIP5	ENSG00000104147	ENST00000220514.8	rs11070327	intron_variant	2.12960091260176e-11
chr5_5151140_C_A	OIP5	ENSG00000104147	ENST00000220514.8	rs8032846	intron_variant	0.00173321953047347
chr5_6325331_C_T	NDUFAF1	ENSG00000137806	ENST00000677477.1	rs7169278	intron_variant	2.42803086958812e-05
chr5_6325946_G_A	RTF1	ENSG00000137815	ENST00000389629.9	rs7173571	intron_variant	5.95218998334275e-07
chr5_7613160_T_A	RTF1	ENSG00000137815	ENST00000389629.9	rs1942	3_prime_UTR_variant	0.000916261694930792
chr5_7860291_G_T	GABPB1	ENSG00000104064	ENST00000380877.8	rs7176792	intron_variant	0.000103139284276283
chr5_7943241_C_A	SPPL2A	ENSG00000138600	ENST00000261854.10	rs10152230	intron_variant	0.00727345355775026
chr5_7946014_G_A	MIR4713HG	ENSG00000259240	ENST00000559909.1	rs10851494	intron_variant	0.00727345355775026
chr5_7946149_G_A	MIR4713HG	ENSG00000259240	ENST00000559909.1	rs1550335	intron_variant	0.00727345355775026
chr5_7946937_G_A	MIR4713HG	ENSG00000259240	ENST00000559909.1	rs10851495	intron_variant	0.00727345355775026
chr5_7947056_T_C	TMOD2	ENSG00000128872	ENST00000249700.9	rs8041268	intron_variant	0.00727345355775026
chr5_7947771_A_G	WDR72	ENSG00000166415	ENST00000360509.10	rs689751	intron_variant	0.00804338627209094
chr5_7948790_G_A	WDR72	ENSG00000166415	ENST00000360509.10	rs1982601	intron_variant	0.00727345355775026
chr5_7950487_A_G	WDR72	ENSG00000166415	ENST00000360509.10	rs6493637	intron_variant	0.00727345355775026
chr5_7952159_G_A	WDR72	ENSG00000166415	ENST00000360509.10	rs4611400	intron_variant	0.00144098697137726
chr5_9544717_T_A	WDR72	ENSG00000166415	ENST00000360509.10	rs474461	intron_variant	0.00767862826752394
chr5_9842345_C_G	WDR72	ENSG00000166415	ENST00000360509.10	rs201275031	intron_variant	8.81101784786343e-08
chr5_9933148_C_T	WDR72	ENSG00000166415	ENST00000360509.10	rs7179450	intron_variant	0.00255532106950595
chr5_9937206_C_G	WDR72	ENSG00000166415	ENST00000360509.10	rs6493640	intron_variant	0.00574601421285632
chr5_9940044_C_T	WDR72	ENSG00000166415	ENST00000360509.10	rs578595	intron_variant	0.000735373668920071
chr5_9941636_C_T	WDR72	ENSG00000166415	ENST00000360509.10	rs556217	intron_variant	4.59382488539184e-05
chr5_10035057_T_C	WDR72	ENSG00000166415	ENST00000360509.10	rs690054	intron_variant	3.80810544939076e-05
chr5_10146883_A_G	WDR72	ENSG00000166415	ENST00000360509.10	rs478008	intron_variant	6.14007688693186e-05
chr5_10148337_G_A	WDR72	ENSG00000166415	ENST00000360509.10	rs690383	intron_variant	0.000106405491811728
chr5_10149104_C_T	WDR72	ENSG00000166415	ENST00000360509.10	rs2675336	intron_variant	6.21082396018104e-05
chr5_10311229_G_A	WDR72	ENSG00000166415	ENST00000360509.10	rs2459379	intron_variant	0.000749514779023352
chr5_10690637_T_G	WDR72	ENSG00000166415	ENST00000360509.10	rs552960	intron_variant	0.000589575421439578
chr5_10715565_C_T	WDR72	ENSG00000166415	ENST00000360509.10	rs2614205	intron_variant	7.51081411746987e-06
chr5_10722892_G_A	WDR72	ENSG00000166415	ENST00000360509.10	rs2614204	intron_variant	1.46257849378593e-05
chr5_10736468_G_A	WDR72	ENSG00000166415	ENST00000360509.10	rs2459380	intron_variant	7.51081411746987e-06
chr5_10743308_G_A	WDR72	ENSG00000166415	ENST00000360509.10	rs690214	intron_variant	1.83381966612777e-05
chr5_10747577_C_T	WDR72	ENSG00000166415	ENST00000360509.10	rs690526	intron_variant	7.51081411746987e-06
chr5_10750430_G_A	WDR72	ENSG00000166415	ENST00000360509.10	rs1585499	intron_variant	9.15710200375841e-08
chr5_10753435_T_C	WDR72	ENSG00000166415	ENST00000360509.10	rs475377	intron_variant	1.01402261060123e-05
chr5_10755717_C_T	UNC13C	ENSG00000137766	ENST00000260323.16	rs2616907	intron_variant	5.15418938227856e-05
chr5_10755804_G_A	UNC13C	ENSG00000137766	ENST00000260323.16	rs2565208	intron_variant	5.15418938227856e-05
chr5_10961842_C_T	UNC13C	ENSG00000137766	ENST00000260323.16	rs2725593	intron_variant	0.00432498585479861
chr5_11150257_T_C	UNC13C	ENSG00000137766	ENST00000260323.16	rs2725594	intron_variant	0.000745447538087684
chr5_11153277_A_T	UNC13C	ENSG00000137766	ENST00000260323.16	rs2565209	intron_variant	0.00844674732844001
chr5_11479855_G_A	UNC13C	ENSG00000137766	ENST00000260323.16	rs7177860	intron_variant	0.00148809470955065
chr5_11481460_G_A	UNC13C	ENSG00000137766	ENST00000260323.16	rs922414	intron_variant	0.00148809470955065
chr5_11482300_G_A	UNC13C	ENSG00000137766	ENST00000260323.16	rs2565211	intron_variant	5.13939603720886e-05
chr5_11488355_T_C	UNC13C	ENSG00000137766	ENST00000260323.16	rs2725596	intron_variant	0.00266582151825461
chr5_11509590_C_G	UNC13C	ENSG00000137766	ENST00000260323.16	rs2616915	intron_variant	3.35986724906131e-06
chr5_11513565_A_G	UNC13C	ENSG00000137766	ENST00000260323.16	rs1478187	intron_variant	2.37896254187992e-05
chr5_13465795_T_C	UNC13C	ENSG00000137766	ENST00000260323.16	rs1382226	intron_variant	3.5836557397027e-05
chr5_14230172_C_T	UNC13C	ENSG00000137766	ENST00000260323.16	rs11631600	intron_variant	0.00982919939705344
chr5_14281806_A_C	UNC13C	ENSG00000137766	ENST00000260323.16	rs11631632	intron_variant	0.000393736586207509
chr5_14771953_A_C	UNC13C	ENSG00000137766	ENST00000260323.16	rs17664456	intron_variant	0.00119389312969036
chr5_14780412_A_G	UNC13C	ENSG00000137766	ENST00000260323.16	rs7180948	intron_variant	5.27082101092462e-07
chr5_14786955_A_C	UNC13C	ENSG00000137766	ENST00000260323.16	rs1897037	intron_variant	8.07011981668118e-07
chr5_14788235_T_C	UNC13C	ENSG00000137766	ENST00000260323.16	rs6493661	intron_variant	8.07011981668118e-07
chr5_14789797_G_A	UNC13C	ENSG00000137766	ENST00000260323.16	rs11629993	intron_variant	8.43546074216596e-06
chr5_14790671_G_A	UNC13C	ENSG00000137766	ENST00000260323.16	rs2115827	intron_variant	8.07011981668118e-07
chr5_14795773_A_G	UNC13C	ENSG00000137766	ENST00000260323.16	rs12148800	intron_variant	1.71921845620837e-05
chr5_14798478_G_A	UNC13C	ENSG00000137766	ENST00000260323.16	rs17732075	intron_variant	0.00240427955078394
chr5_14829179_T_C	UNC13C	ENSG00000137766	ENST00000260323.16	rs12905401	intron_variant	0.000770178869274346
chr5_14885125_A_T	UNC13C	ENSG00000137766	ENST00000260323.16	rs35330932	intron_variant	0.000179735291670974
chr5_16885748_T_C	UNC13C	ENSG00000137766	ENST00000260323.16	rs28681565	intron_variant	0.000369518612473049
chr5_16889066_A_G	UNC13C	ENSG00000137766	ENST00000260323.16	rs200023103	intron_variant	5.65026313694105e-05
chr5_16889092_A_G	UNC13C	ENSG00000137766	ENST00000260323.16	rs605869	intron_variant	0.000975116999604968
chr5_16899093_C_T	UNC13C	ENSG00000137766	ENST00000260323.16	rs2553218	intron_variant	5.32039006446012e-07
chr5_16923734_G_A	UNC13C	ENSG00000137766	ENST00000260323.16	rs8040048	intron_variant	0.00500583873921252
chr5_16923812_A_G	UNC13C	ENSG00000137766	ENST00000260323.16	rs8040060	intron_variant	0.00112214360577098
chr5_16923914_A_C	UNC13C	ENSG00000137766	ENST00000260323.16	rs8040619	intron_variant	0.00112214360577098
chr5_16924071_C_T	UNC13C	ENSG00000137766	ENST00000260323.16	rs8041576	intron_variant	0.00112214360577098
chr5_16924107_C_A	UNC13C	ENSG00000137766	ENST00000260323.16	rs1850998	intron_variant	0.00270845155681203
chr5_16924205_A_G	UNC13C	ENSG00000137766	ENST00000260323.16	rs12438101	intron_variant	0.00802268570582809
chr5_16924220_T_C	UNC13C	ENSG00000137766	ENST00000260323.16	rs35584128	intron_variant	0.00112214360577098
chr5_16924222_A_G	UNC13C	ENSG00000137766	ENST00000260323.16	rs2681956	intron_variant	0.00112214360577098
chr5_16924980_A_G	TCF12	ENSG00000140262	ENST00000333725.10	rs868019120	intron_variant	2.46533379867645e-07
chr5_16925123_A_G	CGNL1	ENSG00000128849	ENST00000281282.6	rs1018269	intron_variant	0.000918746775073023
chr5_16925183_A_G	CGNL1	ENSG00000128849	ENST00000281282.6	rs1018268	intron_variant	0.00112214360577098
chr5_16925819_T_C	LIPC	ENSG00000166035	ENST00000356113.10	rs16940262	intron_variant	0.00500583873921252
chr5_16925823_C_A	LIPC	ENSG00000166035	ENST00000299022.10	rs35892254	intron_variant	0.00500583873921252
chr5_16926082_C_G	MINDY2	ENSG00000128923	ENST00000559228.6	rs1648532	intron_variant	0.00500583873921252
chr5_16926252_T_C	GCNT3	ENSG00000140297	ENST00000560210.1	rs66913808	intron_variant	0.00500583873921252
chr5_16926319_C_G	GTF2A2	ENSG00000140307	ENST00000396060.7	rs1871505	intron_variant	0.00500583873921252
chr5_16926513_C_T	TLN2	ENSG00000171914	ENST00000636159.2	rs1369283	intron_variant	0.00500583873921252
chr5_16926646_G_A	TLN2	ENSG00000171914	ENST00000636159.2	rs11637837	intron_variant	0.00723597208389789
chr5_16926755_T_A	TLN2	ENSG00000171914	ENST00000636159.2	rs2899684	intron_variant	0.000214987388850358
chr5_16926769_C_T	MEGF11	ENSG00000157890	ENST00000395614.6	rs36178748	intron_variant	0.000214987388850358
chr5_16926789_C_T	MEGF11	ENSG00000157890	ENST00000395614.6	rs34922475	intron_variant	0.00500583873921252
chr5_16926991_T_C	MEGF11	ENSG00000157890	ENST00000395614.6	rs7170679	intron_variant	0.00112214360577098
chr5_16927095_G_A	MEGF11	ENSG00000157890	ENST00000395614.6	rs6494552	intron_variant	0.00500583873921252
chr5_16927443_T_G	MEGF11	ENSG00000157890	ENST00000395614.6	rs34890708	intron_variant	0.00500583873921252
chr5_16927514_C_T	MEGF11	ENSG00000157890	ENST00000395614.6	rs35478778	intron_variant	0.00112214360577098
chr5_16927876_T_C	MEGF11	ENSG00000157890	ENST00000395614.6	rs2035183	intron_variant	0.00182825213968363
chr5_16928281_A_G	MEGF11	ENSG00000157890	ENST00000395614.6	rs34441247	intron_variant	0.00182825213968363
chr5_16928689_T_C	MEGF11	ENSG00000157890	ENST00000395614.6	rs8039191	intron_variant	1.02485699454831e-08
chr5_16928714_A_G	MEGF11	ENSG00000157890	ENST00000395614.6	rs12438373	intron_variant	2.39288191580813e-05
chr5_16929874_A_G	MEGF11	ENSG00000157890	ENST00000395614.6	rs7179647	intron_variant	0.00182825213968363
chr5_16930625_A_G	MEGF11	ENSG00000157890	ENST00000395614.6	rs4776734	intron_variant	0.002679958169534
chr5_16930998_A_G	DRAIC	ENSG00000245750	ENST00000647319.1	rs8042940	intron_variant	0.00761942571167102
chr5_18268868_G_C	THSD4	ENSG00000187720	ENST00000261862.8	rs11853577	intron_variant	0.000134541636792475
chr5_18271311_A_G	THSD4	ENSG00000187720	ENST00000261862.8	rs11856791	intron_variant	0.00122977534069694
chr5_18274285_G_A	THSD4	ENSG00000187720	ENST00000261862.8	rs4595754	intron_variant	0.000381966243070037
chr5_18275953_C_T	THSD4	ENSG00000187720	ENST00000261862.8	rs8027825	intron_variant	3.14548946416393e-05
chr5_18278218_G_A	THSD4	ENSG00000187720	ENST00000261862.8	rs36095558	intron_variant	0.000761847200522333
chr5_18281879_G_A	CCDC33	ENSG00000140481	ENST00000398814.8	rs12904134	intron_variant	0.00167853612931656
chr5_18287281_A_G	CCDC33	ENSG00000140481	ENST00000398814.8	rs11856695	intron_variant	0.000219231419168587
chr5_18288886_T_C	CCDC33	ENSG00000140481	ENST00000398814.8	rs11630295	intron_variant	0.00264475305792407
chr5_18289330_T_C	CCDC33	ENSG00000140481	ENST00000398814.8	rs11635550	intron_variant	0.00264475305792407
chr5_18293374_T_C	CCDC33	ENSG00000140481	ENST00000398814.8	rs28619313	intron_variant	7.96654518252287e-12
chr5_18298872_A_G	CCDC33	ENSG00000140481	ENST00000398814.8	rs413150	intron_variant	0.00264475305792407
chr5_18299794_T_C	CCDC33	ENSG00000140481	ENST00000398814.8	rs351186	intron_variant	2.95084936334495e-05
chr5_18302873_C_T	CCDC33	ENSG00000140481	ENST00000398814.8	rs2279378	intron_variant	0.00701501035136264
chr5_18303193_G_T	CCDC33	ENSG00000140481	ENST00000398814.8	rs1564783	intron_variant	0.00701501035136264
chr5_19520823_T_C	SCAMP5	ENSG00000198794	ENST00000568423.5	rs62029217	intron_variant	0.00655861390082685
chr5_19522965_C_T	SIN3A	ENSG00000169375	ENST00000394947.8	rs4886702	intron_variant	0.00199099504349168
chr5_19523060_T_C	PTPN9	ENSG00000169410	ENST00000618819.5	rs4319732	intron_variant	0.00655861390082685
chr5_19523624_T_A	ADAMTS7P3	ENSG00000261143	ENST00000566116.1	rs11072724	intron_variant	0.00256888492191375
chr5_19527156_C_T	ANKRD34CAS1	ENSG00000259234	ENST00000685737.1	rs12437720	intron_variant	0.00256888492191375
chr5_19528296_T_C	TMED3	ENSG00000166557	ENST00000536821.5	rs62025990	intron_variant	0.00655861390082685
chr5_20370831_G_T	ADAMTSL3	ENSG00000156218	ENST00000286744.10	rs713467	intron_variant	0.00630863133185434
chr5_20372130_G_C	ADAMTSL3	ENSG00000156218	ENST00000286744.10	rs6603014	intron_variant	0.00862242856299982
chr5_20372210_A_G	ADAMTSL3	ENSG00000156218	ENST00000286744.10	rs2401186	intron_variant	0.00862242856299982
chr5_20382548_A_C	ADAMTSL3	ENSG00000156218	ENST00000286744.10	rs2895953	intron_variant	5.74014867267422e-06
chr5_20400408_A_G	AGBL1	ENSG00000273540	ENST00000614907.3	rs4362360	synonymous_variant	1.46522995572729e-07
chr5_20400610_C_A	AGBL1	ENSG00000273540	ENST00000614907.3	rs4553592	intron_variant	1.46522995572729e-07
chr5_20400635_G_A	AGBL1	ENSG00000273540	ENST00000614907.3	rs4887450	intron_variant	1.85127318802329e-08
chr5_20400735_C_A	AGBL1	ENSG00000273540	ENST00000614907.3	rs11073633	intron_variant	1.46522995572729e-07
chr5_20401243_T_C	AGBL1	ENSG00000273540	ENST00000614907.3	rs2346308	intron_variant	1.46522995572729e-07
chr5_20401435_C_T	AGBL1	ENSG00000273540	ENST00000614907.3	rs7167832	intron_variant	1.46522995572729e-07
chr5_20402056_A_G	AGBL1	ENSG00000273540	ENST00000614907.3	rs4887462	intron_variant	1.46522995572729e-07
chr5_20404171_C_A	AGBL1	ENSG00000273540	ENST00000614907.3	rs1431229	intron_variant	1.46522995572729e-07
chr5_20404669_A_G	AGBL1	ENSG00000273540	ENST00000614907.3	rs17617336	intron_variant	1.85127318802329e-08
chr5_20405810_C_T	AGBL1	ENSG00000273540	ENST00000614907.3	rs12898689	intron_variant	1.85127318802329e-08
chr5_20405845_C_T	AGBL1	ENSG00000273540	ENST00000614907.3	rs8027931	intron_variant	9.04027932707573e-08
chr5_20405849_T_C	AGBL1	ENSG00000273540	ENST00000614907.3	rs8028028	intron_variant	1.46522995572729e-07
chr5_20406410_C_A	AGBL1	ENSG00000273540	ENST00000614907.3	rs8026918	intron_variant	1.46522995572729e-07
chr5_20406864_T_C	AGBL1	ENSG00000273540	ENST00000614907.3	rs8028244	intron_variant	5.33916531855048e-10
chr5_20406956_A_G	AGBL1	ENSG00000273540	ENST00000614907.3	rs8028404	intron_variant	1.46522995572729e-07
chr5_20407453_T_C	AGBL1	ENSG00000273540	ENST00000614907.3	rs12903853	intron_variant	1.46522995572729e-07
chr5_20407732_T_A	AGBL1	ENSG00000273540	ENST00000614907.3	rs7173322	intron_variant	1.6827415032828e-08
chr5_20407958_G_A	AGBL1	ENSG00000273540	ENST00000614907.3	rs34048861	intron_variant	1.85127318802329e-08
chr5_20408520_T_C	AGBL1	ENSG00000273540	ENST00000614907.3	rs8035016	intron_variant	1.6548346573453e-05
chr5_20409421_G_T	AGBL1	ENSG00000273540	ENST00000614907.3	rs763312	intron_variant	1.6548346573453e-05
chr5_20409486_G_A	AGBL1	ENSG00000273540	ENST00000614907.3	rs715922	intron_variant	2.66082232867813e-06
chr5_20410645_T_C	AGBL1	ENSG00000273540	ENST00000614907.3	rs12910443	intron_variant	1.6548346573453e-05
chr5_20410703_T_G	AGBL1	ENSG00000273540	ENST00000614907.3	rs8041518	intron_variant	1.6548346573453e-05
chr5_20410821_C_T	AGBL1	ENSG00000273540	ENST00000614907.3	rs8025486	intron_variant	1.6548346573453e-05
chr5_20411542_C_A	AGBL1	ENSG00000273540	ENST00000614907.3	rs28797905	intron_variant	1.6548346573453e-05
chr5_20411787_C_T	AGBL1	ENSG00000273540	ENST00000614907.3	rs12903131	intron_variant	1.6548346573453e-05
chr5_20412290_C_T	AGBL1	ENSG00000273540	ENST00000614907.3	rs17674103	intron_variant	1.6548346573453e-05
chr5_20412843_T_A	AGBL1	ENSG00000273540	ENST00000614907.3	rs12902893	intron_variant	1.6548346573453e-05
chr5_20412967_C_T	AGBL1	ENSG00000273540	ENST00000614907.3	rs1072821	intron_variant	2.66082232867813e-06
chr5_20413054_G_A	AGBL1	ENSG00000273540	ENST00000614907.3	rs7175265	intron_variant	1.6548346573453e-05
chr5_20413894_G_A	AGBL1	ENSG00000273540	ENST00000614907.3	rs7174126	intron_variant	6.35477977868467e-06
chr5_21462733_G_A	AGBL1	ENSG00000273540	ENST00000614907.3	rs9920671	intron_variant	2.52916482899923e-05
chr5_21481050_T_A	AGBL1	ENSG00000273540	ENST00000614907.3	rs7183112	intron_variant	0.00838177150982643
chr5_22187535_C_T	AGBL1	ENSG00000273540	ENST00000614907.3	rs9673097	intron_variant	0.00154495855914254
chr5_22283241_T_C	AGBL1	ENSG00000273540	ENST00000614907.3	rs17674220	intron_variant	0.00109523083549303
chr5_22283245_T_C	AGBL1	ENSG00000273540	ENST00000614907.3	rs12907754	intron_variant	1.49403341068188e-23
chr5_22283247_T_C	AGBL1	ENSG00000273540	ENST00000614907.3	rs12907813	intron_variant	3.11987027168101e-19
chr5_25346898_C_T	AGBL1	ENSG00000273540	ENST00000614907.3	rs7173212	intron_variant	4.48914713920784e-05
chr5_25348881_C_T	AGBL1	ENSG00000273540	ENST00000614907.3	rs77006937	intron_variant	0.000170407036215866
chr5_25349199_T_A	AGBL1	ENSG00000273540	ENST00000614907.3	rs149709422	intron_variant	0.000147235391990207
chr5_25351500_G_A	AGBL1	ENSG00000273540	ENST00000614907.3	rs141477572	intron_variant	0.000391570433691412
chr5_25356493_T_C	AGBL1	ENSG00000273540	ENST00000614907.3	rs7170827	intron_variant	3.40163755599691e-05
chr5_25507731_T_C	AGBL1	ENSG00000273540	ENST00000614907.3	rs12915218	intron_variant	0.00101273566790442
chr5_25526023_A_G	AGBL1	ENSG00000273540	ENST00000614907.3	rs4380032	intron_variant	0.00123308916895465
chr5_25527857_C_T	AGBL1	ENSG00000273540	ENST00000614907.3	rs2163442	intron_variant	0.000350617614253085
chr5_25528810_A_G	AGBL1	ENSG00000273540	ENST00000614907.3	rs11636757	intron_variant	0.00123308916895465
chr5_25533972_C_T	AGBL1	ENSG00000273540	ENST00000614907.3	rs11636761	intron_variant	6.74604804544043e-06
chr5_25534937_G_A	AGBL1	ENSG00000273540	ENST00000614907.3	rs1431224	intron_variant	0.00280311435232756
chr5_25535318_C_T	AGBL1	ENSG00000273540	ENST00000614907.3	rs2448929	intron_variant	0.00280311435232756
chr5_30005707_G_A	AGBL1	ENSG00000273540	ENST00000614907.3	rs1560459	intron_variant	0.00459291316099854
chr5_30919795_T_C	AGBL1	ENSG00000273540	ENST00000614907.3	rs8030455	intron_variant	0.000913783189969659
chr5_31179064_C_T	NTRK3	ENSG00000140538	ENST00000394480.6	rs8040205	intron_variant	0.00972887972924832
chr5_54484035_T_C	CARMAL	ENSG00000260123	ENST00000565938.1	rs1530197	intron_variant	2.08608712739085e-10
chr5_54518000_A_C	CARMAL	ENSG00000260123	ENST00000565938.1	rs12442306	intron_variant	2.09207040232795e-05
chr5_54535674_G_C	CARMAL	ENSG00000260123	ENST00000565938.1	rs34349282	intron_variant	0.00860027494482273
chr5_54537105_G_A	CARMAL	ENSG00000260123	ENST00000565938.1	rs11856724	intron_variant	0.00860027494482273
chr5_59477373_A_T	CARMAL	ENSG00000260123	ENST00000565938.1	rs932066	intron_variant	0.00132593771659472
chr5_60667773_T_A	TICRR	ENSG00000140534	ENST00000268138.12	rs184165572	intron_variant	0.00129425311720436
chr5_61698989_T_C	MESP2	ENSG00000188095	ENST00000560219.2	rs6496600	intron_variant	4.08152899906579e-05
chr5_62477376_C_G	SV2B	ENSG00000185518	ENST00000394232.6	rs8042096	intron_variant	0.00327495735034784
chr5_62514000_C_G	SV2B	ENSG00000185518	ENST00000394232.6	rs7169918	3_prime_UTR_variant	0.00975386558795671
chr5_68737183_G_A	CRAT37	ENSG00000258551	ENST00000687281.1	rs12910182	intron_variant	0.00116529825832213
chr5_68737479_T_G	CRAT37	ENSG00000258551	ENST00000687281.1	rs12904821	intron_variant	0.00203926266863806
chr5_69439285_T_C	CRAT37	ENSG00000258551	ENST00000687281.1	rs12901109	intron_variant	0.00829589532241318
chr5_71272382_G_A	CRAT37	ENSG00000258551	ENST00000687281.1	rs12900852	intron_variant	0.000476094125565118
chr5_74165247_T_C	CRAT37	ENSG00000258551	ENST00000687281.1	rs12905646	intron_variant	0.000795712312384213
chr5_75699712_G_A	CRAT37	ENSG00000258551	ENST00000687281.1	rs57456563	intron_variant	1.72014439151613e-10
chr5_76146823_C_A	CRAT37	ENSG00000258551	ENST00000687281.1	rs60005690	intron_variant	0.000544589206026149
chr5_77800749_C_A	CRAT37	ENSG00000258551	ENST00000687281.1	rs34956167	intron_variant	0.000341998119370439
chr5_78547081_T_C	CRAT37	ENSG00000258551	ENST00000687281.1	rs12901198	intron_variant	0.00791996024443585
chr5_79869634_A_C	CRAT37	ENSG00000258551	ENST00000687281.1	rs4281683	intron_variant	0.00255532106950595
chr5_79885644_G_A	ST8SIA2	ENSG00000140557	ENST00000268164.8	rs921846	intron_variant	5.84199078613565e-07
chr5_79892234_G_A	ST8SIA2	ENSG00000140557	ENST00000268164.8	rs4777973	intron_variant	9.9469935763327e-09
chr5_79894871_T_G	ST8SIA2	ENSG00000140557	ENST00000268164.8	rs11853083	intron_variant	2.02972984925088e-08
chr5_79894876_T_C	ST8SIA2	ENSG00000140557	ENST00000268164.8	rs17599821	intron_variant	2.1245441829138e-06
chr5_79895012_C_G	ST8SIA2	ENSG00000140557	ENST00000268164.8	rs62020978	intron_variant	1.32691884117348e-08
chr5_79897857_T_G	ST8SIA2	ENSG00000140557	ENST00000268164.8	rs11637898	intron_variant	1.55579476378997e-05
chr5_79901959_G_T	ST8SIA2	ENSG00000140557	ENST00000268164.8	rs4777975	intron_variant	1.04770853934252e-07
chr5_79905135_T_C	ST8SIA2	ENSG00000140557	ENST00000268164.8	rs10162611	intron_variant	6.74559588735614e-08
chr5_79907883_A_G	ST8SIA2	ENSG00000140557	ENST00000268164.8	rs3887775	intron_variant	1.52716794845885e-07
chr5_79908841_A_G	ST8SIA2	ENSG00000140557	ENST00000268164.8	rs4777977	intron_variant	1.52716794845885e-07
chr5_79909169_T_G	ST8SIA2	ENSG00000140557	ENST00000268164.8	rs3825986	intron_variant	7.74782783117257e-08
chr5_79916279_T_C	ST8SIA2	ENSG00000140557	ENST00000268164.8	rs3784740	intron_variant	2.45875298766921e-06
chr5_80252455_C_T	ST8SIA2	ENSG00000140557	ENST00000268164.8	rs3848152	intron_variant	0.000157076459446499
chr5_80252660_G_T	ST8SIA2	ENSG00000140557	ENST00000268164.8	rs3848153	intron_variant	0.000157076459446499
chr5_80253327_C_T	ST8SIA2	ENSG00000140557	ENST00000268164.8	rs3858915	intron_variant	0.000157076459446499
chr5_80253388_C_A	ST8SIA2	ENSG00000140557	ENST00000268164.8	rs4777979	intron_variant	0.000157076459446499
chr5_80253548_C_A	ST8SIA2	ENSG00000140557	ENST00000268164.8	rs4777980	intron_variant	0.000157076459446499
chr5_80253780_G_A	ST8SIA2	ENSG00000140557	ENST00000268164.8	rs3784737	intron_variant	0.000157076459446499
chr5_80253865_C_T	ST8SIA2	ENSG00000140557	ENST00000268164.8	rs11635453	intron_variant	0.000157076459446499
chr5_80253905_C_T	ST8SIA2	ENSG00000140557	ENST00000268164.8	rs2892364	intron_variant	0.000157076459446499
chr5_80253979_T_G	ST8SIA2	ENSG00000140557	ENST00000268164.8	rs3858917	intron_variant	0.000157076459446499
chr5_80259884_G_C	ST8SIA2	ENSG00000140557	ENST00000268164.8	rs8037133	intron_variant	0.00401935887239319
chr5_80260350_G_C	ST8SIA2	ENSG00000140557	ENST00000268164.8	rs3784736	intron_variant	0.00190285062723666
chr5_80261058_C_G	ST8SIA2	ENSG00000140557	ENST00000268164.8	rs3784735	intron_variant	2.99402088792118e-05
chr5_80265085_G_C	ST8SIA2	ENSG00000140557	ENST00000268164.8	rs3825984	intron_variant	0.000575238508711204
chr5_80267269_G_A	ST8SIA2	ENSG00000140557	ENST00000268164.8	rs3848155	intron_variant	0.000175748171321118
chr5_80267711_G_C	ST8SIA2	ENSG00000140557	ENST00000268164.8	rs3848156	intron_variant	0.00111310160063238
chr5_80267931_C_T	ST8SIA2	ENSG00000140557	ENST00000268164.8	rs3902203	intron_variant	0.00218521699891967
chr5_80268012_G_T	ST8SIA2	ENSG00000140557	ENST00000268164.8	rs1869777	intron_variant	0.00114044362470072
chr5_81141460_C_A	ST8SIA2	ENSG00000140557	ENST00000268164.8	rs7174021	intron_variant	0.000757714496789531
chr5_81204855_A_G	ST8SIA2	ENSG00000140557	ENST00000268164.8	rs7180785	intron_variant	0.00459291316099854
chr5_83728382_A_G	CHD2	ENSG00000173575	ENST00000394196.9	rs7164668	intron_variant	0.00914760934253814
chr5_83979269_C_T	CHD2	ENSG00000173575	ENST00000394196.9	rs6497009	intron_variant	0.000212005311631457
chr5_86102939_T_C	CHD2	ENSG00000173575	ENST00000394196.9	rs6497010	intron_variant	9.2857872761567e-05
chr5_86166448_A_G	CHD2	ENSG00000173575	ENST00000394196.9	rs8035739	intron_variant	2.16676083302644e-05
chr5_88300858_T_G	CHD2	ENSG00000173575	ENST00000394196.9	rs3743469	intron_variant	1.49302466286081e-05
chr5_88416702_C_A	CHD2	ENSG00000173575	ENST00000394196.9	rs1320819	intron_variant	7.1729421573444e-07
chr5_89817243_C_T	CHD2	ENSG00000173575	ENST00000394196.9	rs7171151	intron_variant	0.00995601906362626
chr5_89820115_C_A	CHD2	ENSG00000173575	ENST00000394196.9	rs1881835	intron_variant	0.00377426421703795
chr5_94277960_C_G	CHD2	ENSG00000173575	ENST00000394196.9	rs10520716	intron_variant	1.82390199194911e-06
chr5_94279761_G_A	CHD2	ENSG00000173575	ENST00000394196.9	rs7167194	intron_variant	1.82390199194911e-06
chr5_94296542_T_C	CHD2	ENSG00000173575	ENST00000394196.9	rs4327000	intron_variant	1.17187535057072e-07
chr5_96435158_C_T	CHD2	ENSG00000173575	ENST00000394196.9	rs12905312	intron_variant	0.00257569320423394
chr5_100064644_T_C	CHD2	ENSG00000173575	ENST00000394196.9	rs12594991	intron_variant	0.000766001953051348
chr5_102674857_G_A	CHD2	ENSG00000173575	ENST00000394196.9	rs12591099	intron_variant	0.00023704339285402
chr5_102772395_G_A	LINC01579	ENSG00000258754	ENST00000557481.6	rs4303437	intron_variant	0.00900767162492842
chr5_102774541_C_A	LINC01579	ENSG00000258754	ENST00000557481.6	rs4316704	intron_variant	0.00900767162492842
chr5_102774568_G_A	LINC01579	ENSG00000258754	ENST00000557481.6	rs4316705	intron_variant	0.00900767162492842
chr5_102774654_T_A	LINC01579	ENSG00000258754	ENST00000557481.6	rs4426306	intron_variant	0.00900767162492842
chr5_115996478_T_G	NR2F2AS1	ENSG00000247809	ENST00000560800.5	rs12594909	intron_variant	7.09715067521475e-06
chr5_116391012_T_C	NR2F2AS1	ENSG00000247809	ENST00000560800.5	rs2895054	intron_variant	0.00011324487780789
chr5_117002260_A_G	NR2F2AS1	ENSG00000247809	ENST00000560800.5	rs2398180	intron_variant	0.00247539543369519
chr5_121645850_G_A	IGF1R	ENSG00000140443	ENST00000650285.1	rs2684789	intron_variant	1.30630007557596e-12
chr5_121649599_G_C	IGF1R	ENSG00000140443	ENST00000650285.1	rs939626	intron_variant	2.46597870983408e-12
chr5_121650276_C_G	MEF2A	ENSG00000068305	ENST00000557942.6	rs62040141	intron_variant	0.000172330609555734
chr5_121853801_G_A	DNM1P46	ENSG00000182397	ENST00000561042.5	rs1060457	non_coding_transcript_exon_variant	1.15833437389965e-06
chr5_123240284_T_G	DNM1P46	ENSG00000182397	ENST00000415963.2	rs12910401	non_coding_transcript_exon_variant	0.000433599241863716
chr5_124297516_A_C	DNM1P46	ENSG00000182397	ENST00000561042.5	rs62040215	intron_variant	0.000677668703587632
chr5_125196345_G_A	CERS3	ENSG00000154227	ENST00000679737.1	rs28876177	intron_variant	0.00900767162492842
chr5_125196473_G_T	CERS3	ENSG00000154227	ENST00000679737.1	rs11634870	intron_variant	0.00900767162492842
chr5_125471655_C_T	RAB11FIP3	ENSG00000090565	ENST00000262305.9	rs8059086	intron_variant	0.00327495735034784
chr5_125517020_G_A	CACNA1H	ENSG00000196557	ENST00000348261.11	rs8053994	intron_variant	0.000306133513676466
chr5_128948576_T_C	CCDC154	ENSG00000197599	ENST00000389176.4	rs12598718	3_prime_UTR_variant	7.41524025134403e-05
chr5_133912480_G_A	CCDC154	ENSG00000197599	ENST00000389176.4	rs909974	intron_variant	6.21082396018104e-05
chr5_133912555_A_G	CCDC154	ENSG00000197599	ENST00000389176.4	rs3751894	intron_variant	1.42432743145138e-05
chr5_133912652_A_T	CCDC154	ENSG00000197599	ENST00000389176.4	rs4984843	intron_variant	0.00151626604684663
chr5_133913313_G_A	CCDC154	ENSG00000197599	ENST00000389176.4	rs8054054	synonymous_variant	1.3104984742004e-07
chr5_134091458_G_C	ABCA17P	ENSG00000238098	ENST00000494925.1	rs7187921	intron_variant	7.12557397546174e-08
chr5_135589409_T_C	ADCY9	ENSG00000162104	ENST00000294016.8	rs2532010	intron_variant	0.000941411204526997
chr5_135591850_T_C	ADCY9	ENSG00000162104	ENST00000294016.8	rs34040332	intron_variant	0.00265878054179552
chr5_135602925_T_C	ADCY9	ENSG00000162104	ENST00000294016.8	rs8043565	intron_variant	0.00674805361718553
chr5_135603660_T_G	ADCY9	ENSG00000162104	ENST00000294016.8	rs8044213	intron_variant	0.00674805361718553
chr5_135603839_C_T	ADCY9	ENSG00000162104	ENST00000294016.8	rs8048845	intron_variant	0.00674805361718553
chr5_135603850_C_T	ADCY9	ENSG00000162104	ENST00000294016.8	rs2023374	intron_variant	0.00674805361718553
chr5_135604013_T_C	SRL	ENSG00000185739	ENST00000399609.7	rs62037573	intron_variant	0.00674805361718553
chr5_135605263_T_C	MGRN1	ENSG00000102858	ENST00000262370.12	rs56308101	intron_variant	0.00746372165090063
chr5_135609392_A_G	MGRN1	ENSG00000102858	ENST00000262370.12	rs2278566	intron_variant	0.00746372165090063
chr5_135627840_T_G	MGRN1	ENSG00000102858	ENST00000262370.12	rs1045519	3_prime_UTR_variant	0.000101687321462204
chr5_136637394_T_C	MGRN1	ENSG00000102858	ENST00000262370.12	rs841220	3_prime_UTR_variant	0.00378417855391692
chr5_136639070_T_A	ALG1	ENSG00000033011	ENST00000262374.10	rs2160035	intron_variant	0.00378417855391692
chr5_136639404_G_A	ALG1	ENSG00000033011	ENST00000262374.10	rs1846690	intron_variant	0.00476386369308768
chr5_136641371_C_A	ALG1	ENSG00000033011	ENST00000262374.10	rs1846689	intron_variant	0.00378417855391692
chr5_136641883_G_C	ALG1	ENSG00000033011	ENST00000262374.10	rs1846688	intron_variant	0.00378417855391692
chr5_136642440_A_G	ALG1	ENSG00000033011	ENST00000262374.10	rs8055679	intron_variant	0.00378417855391692
chr5_136643428_A_C	ALG1	ENSG00000033011	ENST00000262374.10	rs2011810	intron_variant	0.000604261803289533
chr5_136643933_T_C	ALG1	ENSG00000033011	ENST00000262374.10	rs1047732	synonymous_variant	0.00378417855391692
chr5_136644358_T_C	RBFOX1	ENSG00000078328	ENST00000569895.3	rs12924516	intron_variant	0.00357182764501468
chr5_138247627_G_A	RBFOX1	ENSG00000078328	ENST00000569895.3	rs9937913	intron_variant	0.00804338627209094
chr5_141656770_A_G	RBFOX1	ENSG00000078328	ENST00000569895.3	rs9925189	intron_variant	0.00576095940092192
chr5_141720090_T_C	RBFOX1	ENSG00000078328	ENST00000569895.3	rs12924364	intron_variant	8.87294700171905e-05
chr5_141723550_T_C	RBFOX1	ENSG00000078328	ENST00000569895.3	rs2343340	intron_variant	8.87294700171905e-05
chr5_141723967_T_C	RBFOX1	ENSG00000078328	ENST00000550418.6	rs8059982	intron_variant	8.87294700171905e-05
chr5_141724553_C_T	RBFOX1	ENSG00000078328	ENST00000550418.6	rs12102452	intron_variant	8.87294700171905e-05
chr5_141726089_A_C	RBFOX1	ENSG00000078328	ENST00000550418.6	rs11863616	intron_variant	0.00332707871619572
chr5_141726103_T_C	RBFOX1	ENSG00000078328	ENST00000550418.6	rs7185746	intron_variant	0.00332707871619572
chr5_141887760_C_G	RBFOX1	ENSG00000078328	ENST00000550418.6	rs8046207	intron_variant	1.44120513787787e-05
chr5_141888614_T_C	RBFOX1	ENSG00000078328	ENST00000550418.6	rs12446151	intron_variant	2.9388536029623e-08
chr5_141919412_T_C	RBFOX1	ENSG00000078328	ENST00000550418.6	rs2345484	intron_variant	0.00907737736557389
chr5_141922771_T_C	RBFOX1	ENSG00000078328	ENST00000550418.6	rs754930	intron_variant	2.21711600150752e-06
chr5_141924749_T_A	RBFOX1	ENSG00000078328	ENST00000550418.6	rs13338107	intron_variant	6.66594740116402e-06
chr5_141945058_C_T	RBFOX1	ENSG00000078328	ENST00000550418.6	rs62014130	intron_variant	2.38511665214891e-06
chr5_141947397_T_C	RBFOX1	ENSG00000078328	ENST00000550418.6	rs1871258	intron_variant	5.62105411961769e-06
chr5_141949180_T_C	RBFOX1	ENSG00000078328	ENST00000550418.6	rs9936815	intron_variant	1.07356849870646e-08
chr5_141950046_T_C	RBFOX1	ENSG00000078328	ENST00000550418.6	rs9925782	intron_variant	3.26965955317655e-06
chr5_141953754_G_A	RBFOX1	ENSG00000078328	ENST00000550418.6	rs6500955	intron_variant	4.27488546174236e-07
chr5_141954721_T_C	TMEM114	ENSG00000232258	ENST00000620492.5	rs10852705	intron_variant	1.04435820066938e-07
chr5_141955676_A_G	TMEM114	ENSG00000232258	ENST00000620492.5	rs12709235	intron_variant	8.04332854263928e-06
chr5_145394439_C_G	MYH11	ENSG00000133392	ENST00000300036.6	rs9933232	intron_variant	8.58573774936155e-07
chr5_147308162_A_G	MYH11	ENSG00000133392	ENST00000300036.6	rs2306860	intron_variant	0.00130824269482155
chr5_151348319_T_C	XYLT1	ENSG00000103489	ENST00000261381.7	rs7193006	intron_variant	1.36274631779475e-05
chr5_151361426_C_T	UMOD	ENSG00000169344	ENST00000396138.9	rs9923532	intron_variant	8.43546074216596e-06
chr5_151363089_C_T	PDILT	ENSG00000169340	ENST00000302451.9	rs9652588	missense_variant	3.18183229426497e-06
chr5_151363396_G_C	PDILT	ENSG00000169340	ENST00000302451.9	rs9652589	missense_variant	8.43546074216596e-06
chr5_151363515_T_C	PDILT	ENSG00000169340	ENST00000302451.9	rs9929710	intron_variant	3.18183229426497e-06
chr5_151365212_G_C	PDILT	ENSG00000169340	ENST00000302451.9	rs9929792	intron_variant	3.0202205564546e-05
chr5_151366054_T_A	PDILT	ENSG00000169340	ENST00000302451.9	rs4483850	intron_variant	3.18183229426497e-06
chr5_151366332_T_G	PDILT	ENSG00000169340	ENST00000302451.9	rs4780885	intron_variant	3.0202205564546e-05
chr5_151366473_A_G	DNAH3	ENSG00000158486	ENST00000685858.1	rs35825833	intron_variant	3.18183229426497e-06
chr5_151392295_A_G	HS3ST4	ENSG00000182601	ENST00000331351.6	rs12928178	intron_variant	1.65714617743449e-09
chr5_151392708_G_A	GSG1L	ENSG00000169181	ENST00000447459.7	rs60612968	intron_variant	1.65714617743449e-09
chr5_151392971_C_T	GSG1L	ENSG00000169181	ENST00000447459.7	rs12325500	intron_variant	1.65714617743449e-09
chr5_151393103_G_A	NPIPB8	ENSG00000255524	ENST00000683297.1	rs35184893	missense_variant	1.35797266725502e-08
chr5_151396201_C_A	ADCY7	ENSG00000121281	ENST00000564044.5	rs12921262	intron_variant	1.65714617743449e-09
chr5_151396322_C_T	ADCY7	ENSG00000121281	ENST00000564044.5	rs34537678	intron_variant	1.35797266725502e-08
chr5_151396348_G_A	ADCY7	ENSG00000121281	ENST00000673801.1	rs4785207	intron_variant	1.65714617743449e-09
chr5_151396352_C_T	ADCY7	ENSG00000121281	ENST00000673801.1	rs12934796	intron_variant	1.65714617743449e-09
chr5_151396381_A_G	ADCY7	ENSG00000121281	ENST00000673801.1	rs4785398	intron_variant	1.65714617743449e-09
chr5_151396941_T_C	CASC16	ENSG00000249231	ENST00000652959.1	rs3112596	intron_variant	1.65714617743449e-09
chr5_151397147_G_A	FTO	ENSG00000140718	ENST00000471389.6	rs11076005	intron_variant	1.35797266725502e-08
chr5_151398159_G_C	CES1P1	ENSG00000228695	ENST00000421606.6	rs2307236	intron_variant	1.35797266725502e-08
chr5_151398177_T_C	GNAO1	ENSG00000087258	ENST00000262493.12	rs13337678	intron_variant	1.35797266725502e-08
chr5_151398392_C_T	AMFR	ENSG00000159461	ENST00000290649.10	rs7203330	intron_variant	6.69339483578526e-09
chr5_151398436_A_G	NUP93	ENSG00000102900	ENST00000308159.10	rs12924698	intron_variant	1.65714617743449e-09
chr5_151398584_A_T	ADGRG3	ENSG00000182885	ENST00000333493.9	rs4784842	intron_variant	2.37589059860873e-08
chr5_151399130_A_G	ADGRG3	ENSG00000182885	ENST00000333493.9	rs4784003	intron_variant	1.19363891978849e-08
chr5_151423315_C_T	PSKH1	ENSG00000159792	ENST00000291041.6	rs35984441	intron_variant	0.000314738265728373
chr5_151435246_T_G	CDH1	ENSG00000039068	ENST00000261769.10	rs10431923	intron_variant	0.000186404105938647
chr5_151437000_A_C	CDH1	ENSG00000039068	ENST00000261769.10	rs7186053	intron_variant	0.000186404105938647
chr5_151438164_C_T	CDH1	ENSG00000039068	ENST00000261769.10	rs10431924	intron_variant	5.45897920711359e-05
chr5_151441013_G_C	HYDIN	ENSG00000157423	ENST00000393567.7	rs6499437	intron_variant	0.000118153193968076
chr5_151441466_T_G	HYDIN	ENSG00000157423	ENST00000393567.7	rs111802233	intron_variant	0.000186404105938647
chr5_151451834_G_A	ZFHX3	ENSG00000140836	ENST00000268489.10	rs8058213	intron_variant	0.00111912165174195
chr5_151452428_A_G	ZFHX3	ENSG00000140836	ENST00000268489.10	rs8045691	intron_variant	0.000418352181094066
chr5_152093543_C_T	ZFHX3	ENSG00000140836	ENST00000268489.10	rs8046332	intron_variant	0.00105177254009027
chr5_152095796_G_A	ZFHX3	ENSG00000140836	ENST00000268489.10	rs8050431	intron_variant	0.00105177254009027
chr5_152095981_G_T	ZFHX3	ENSG00000140836	ENST00000268489.10	rs7404229	intron_variant	0.00105177254009027
chr5_152096341_C_A	ZFHX3	ENSG00000140836	ENST00000268489.10	rs7197197	intron_variant	0.00105177254009027
chr5_152098253_C_G	ZFHX3	ENSG00000140836	ENST00000268489.10	rs7198843	intron_variant	0.00105177254009027
chr5_152099376_T_G	ZFHX3	ENSG00000140836	ENST00000268489.10	rs7197875	intron_variant	0.00105177254009027
chr5_154630481_G_A	ZFHX3	ENSG00000140836	ENST00000268489.10	rs7199274	intron_variant	0.00706962530848081
chr5_155946220_C_G	ZFHX3	ENSG00000140836	ENST00000268489.10	rs11075947	intron_variant	0.00606795822234479
chr5_158318255_C_T	ZFHX3	ENSG00000140836	ENST00000268489.10	rs7193283	intron_variant	0.00130473150153693
chr5_158319092_C_T	ZFHX3	ENSG00000140836	ENST00000268489.10	rs7404577	intron_variant	0.00130473150153693
chr5_158346035_A_G	WWOX	ENSG00000186153	ENST00000566780.6	rs12933259	intron_variant	0.0041260088629887
chr5_158347853_G_A	WWOX	ENSG00000186153	ENST00000566780.6	rs2859499	intron_variant	0.00183313514990636
chr5_158350805_C_T	WWOX	ENSG00000186153	ENST00000566780.6	rs35859178	intron_variant	0.00183313514990636
chr5_158361334_T_C	WWOX	ENSG00000186153	ENST00000566780.6	rs6564638	intron_variant	0.00183313514990636
chr5_163282740_T_C	DYNLRB2AS1	ENSG00000259867	ENST00000668341.1	rs4416030	intron_variant	0.00545493666659506
chr5_163318201_G_C	DYNLRB2AS1	ENSG00000259867	ENST00000668341.1	rs12930465	intron_variant	0.000528419379132106
chr5_168308995_T_C	DYNLRB2AS1	ENSG00000259867	ENST00000668341.1	rs11644540	intron_variant	5.42202361919891e-09
chr5_168311937_T_G	DYNLRB2AS1	ENSG00000259867	ENST00000668341.1	rs7203024	intron_variant	0.00571623730266038
chr5_168314772_T_G	DYNLRB2AS1	ENSG00000259867	ENST00000668341.1	rs11150290	intron_variant	0.00674805361718553
chr5_168322950_G_A	PKD1L2	ENSG00000166473	ENST00000525539.5	rs11861475	intron_variant	3.73450722651964e-06
chr5_168477905_C_T	CMIP	ENSG00000153815	ENST00000537098.8	rs1471378	intron_variant	1.21769508106712e-07
chr5_168479417_A_G	CMIP	ENSG00000153815	ENST00000537098.8	rs2966079	intron_variant	1.38795150541446e-07
chr5_168480212_A_G	CMIP	ENSG00000153815	ENST00000537098.8	rs2927324	intron_variant	0.000318246080211132
chr5_168480963_C_G	CMIP	ENSG00000153815	ENST00000537098.8	rs2966080	intron_variant	5.50358181718252e-08
chr5_168482926_G_A	CMIP	ENSG00000153815	ENST00000537098.8	rs35081994	intron_variant	4.03558623427335e-09
chr5_168484035_C_T	CMIP	ENSG00000153815	ENST00000537098.8	rs2966083	intron_variant	3.84127505536654e-05
chr5_168485017_G_A	CMIP	ENSG00000153815	ENST00000537098.8	rs2927320	intron_variant	0.000928753188799246
chr5_168485399_G_A	CMIP	ENSG00000153815	ENST00000537098.8	rs2125202	intron_variant	0.000264234476041243
chr5_168486505_G_A	CMIP	ENSG00000153815	ENST00000537098.8	rs2966093	intron_variant	0.000709800819770281
chr5_168490499_C_A	CMIP	ENSG00000153815	ENST00000537098.8	rs2927307	intron_variant	0.00163863396284218
chr5_168491658_G_T	CMIP	ENSG00000153815	ENST00000537098.8	rs2927305	intron_variant	0.000181761944118518
chr5_168492618_T_A	CMIP	ENSG00000153815	ENST00000537098.8	rs2966095	intron_variant	0.00163863396284218
chr5_168494042_C_G	CMIP	ENSG00000153815	ENST00000537098.8	rs2966097	intron_variant	0.00388473141222481
chr5_168497923_C_T	CMIP	ENSG00000153815	ENST00000537098.8	rs2966100	intron_variant	0.000709800819770281
chr5_168498025_G_T	PLCG2	ENSG00000197943	ENST00000564138.6	rs7499585	intron_variant	0.000709800819770281
chr5_168503872_G_A	PLCG2	ENSG00000197943	ENST00000564138.6	rs9944386	intron_variant	0.00102651193408884
chr5_169473709_G_T	CDH13	ENSG00000140945	ENST00000567109.6	rs12716962	intron_variant	0.00025913876603043
chr5_169744867_G_A	CDH13	ENSG00000140945	ENST00000567109.6	rs12232461	intron_variant	0.00919472492323073
chr5_170044884_T_C	CDH13	ENSG00000140945	ENST00000567109.6	rs35354019	intron_variant	1.60220893851302e-05
chr5_170180370_A_G	CDH13	ENSG00000140945	ENST00000567109.6	rs9922463	intron_variant	0.0046898515899624
chr5_170784247_T_C	CDH13	ENSG00000140945	ENST00000567109.6	rs35228711	intron_variant	0.00480129621907171
chr5_170792345_A_G	CDH13	ENSG00000140945	ENST00000567109.6	rs28614096	intron_variant	8.09428878273084e-09
chr5_171628954_G_C	CDH13	ENSG00000140945	ENST00000567109.6	rs11641346	intron_variant	0.00160824145605757
chr5_171628960_G_A	CDH13	ENSG00000140945	ENST00000567109.6	rs34959164	intron_variant	0.00160824145605757
chr5_171672258_A_G	CDH13	ENSG00000140945	ENST00000567109.6	rs9930149	intron_variant	0.00570140539387762
chr5_171672630_A_C	CDH13	ENSG00000140945	ENST00000567109.6	rs34097825	intron_variant	9.55331136653695e-05
chr5_171674890_T_C	CDH13	ENSG00000140945	ENST00000567109.6	rs12598770	intron_variant	3.88594230649008e-05
chr5_173072336_C_T	CDH13	ENSG00000140945	ENST00000567109.6	rs11642985	intron_variant	0.000717575277456284
chr5_174436442_A_G	USP10	ENSG00000103194	ENST00000219473.12	rs35791148	intron_variant	0.000692608368614256
chr5_174443057_A_G	GSE1	ENSG00000131149	ENST00000637419.1	rs4592641	intron_variant	0.000460650018899413
chr5_174451401_A_G	GSE1	ENSG00000131149	ENST00000637419.1	rs34315362	intron_variant	3.45126819556091e-05
chr5_174517163_T_C	GSE1	ENSG00000131149	ENST00000637419.1	rs9928660	intron_variant	3.06832580122581e-06
chr5_174517660_T_C	GSE1	ENSG00000131149	ENST00000637419.1	rs9319460	intron_variant	3.06832580122581e-06
chr5_174518138_A_G	GSE1	ENSG00000131149	ENST00000635906.1	rs4072700	intron_variant	3.06832580122581e-06
chr5_174518288_G_A	LINC02188	ENSG00000261175	ENST00000647615.1	rs5019840	intron_variant	3.61254534835262e-06
chr5_174840186_T_C	LINC02188	ENSG00000261175	ENST00000647615.1	rs5019841	intron_variant	0.000121884518215225
chr5_174841168_A_G	JPH3	ENSG00000154118	ENST00000284262.3	rs9924812	intron_variant	0.000121884518215225
chr5_174841562_A_T	JPH3	ENSG00000154118	ENST00000284262.3	rs8051906	intron_variant	0.000121884518215225
chr5_174843300_C_T	JPH3	ENSG00000154118	ENST00000284262.3	rs62053834	intron_variant	0.00210540208696696
chr5_174843533_A_T	JPH3	ENSG00000154118	ENST00000284262.3	rs4843671	intron_variant	0.000121884518215225
chr5_175212859_G_A	JPH3	ENSG00000154118	ENST00000284262.3	rs4843672	intron_variant	0.00199099504349168
chr5_175212922_A_G	KLHDC4	ENSG00000104731	ENST00000568499.1	rs7203179	intron_variant	1.92747864949689e-05
chr6_1252439_T_C	CYBA	ENSG00000051523	ENST00000261623.8	rs4782393	splice_region_variant	0.00600530755830058
chr6_1383373_C_G	MVD	ENSG00000167508	ENST00000301012.8	rs4782395	intron_variant	4.62036607729117e-05
chr6_1785684_A_G	PIEZO1	ENSG00000103335	ENST00000301015.14	rs4782346	intron_variant	0.00014436205479737
chr6_1796987_T_C	PIEZO1	ENSG00000103335	ENST00000301015.14	rs3743975	intron_variant	1.51664341594891e-09
chr6_2742600_C_T	RPH3AL	ENSG00000181031	ENST00000331302.12	rs7213496	intron_variant	0.00170111280042016
chr6_3439100_G_A	MRM3	ENSG00000171861	ENST00000304478.9	rs71206091	intron_variant	0.00290100711419327
chr6_5632138_A_C	YWHAE	ENSG00000108953	ENST00000264335.13	rs9896486	intron_variant	0.00189778617267542
chr6_6073969_C_A	SERPINF1	ENSG00000132386	ENST00000254722.9	rs28830799	intron_variant	0.00111310160063238
chr6_6075210_C_T	SMYD4	ENSG00000186532	ENST00000571854.5	rs17291738	intron_variant	0.00174250117364445
chr6_6076200_C_T	RTN4RL1	ENSG00000185924	ENST00000331238.7	rs3803804	intron_variant	0.00174250117364445
chr6_7694497_T_G	OR1D3P	ENSG00000262106	ENST00000573526.1	rs769428	non_coding_transcript_exon_variant	0.00950679913861355
chr6_10292385_G_A	OR1D3P	ENSG00000262106	ENST00000573526.1	rs2459527	non_coding_transcript_exon_variant	0.000148483905635689
chr6_10299848_G_A	OR1D3P	ENSG00000262106	ENST00000573526.1	rs2062184	non_coding_transcript_exon_variant	0.00171022634674673
chr6_10388420_T_G	OR3A2	ENSG00000221882	ENST00000642052.1	rs2014057	intron_variant	0.00227401434162671
chr6_12370367_T_C	OR3A2	ENSG00000221882	ENST00000573491.5	rs190162	intron_variant	6.39288152543626e-06
chr6_12371623_T_C	OR3A2	ENSG00000221882	ENST00000573491.5	rs231674	intron_variant	6.39288152543626e-06
chr6_12385460_A_G	OR3A2	ENSG00000221882	ENST00000573491.5	rs231675	intron_variant	0.00846851496290065
chr6_12389687_A_G	OR3A2	ENSG00000221882	ENST00000573491.5	rs231676	intron_variant	0.00614716933115357
chr6_14008902_A_G	OR3A2	ENSG00000221882	ENST00000573491.5	rs804238	intron_variant	7.56148905646138e-07
chr6_14464827_A_G	ASPA	ENSG00000108381	ENST00000263080.3	rs8065488	intron_variant	0.000702108790480882
chr6_14465033_T_A	TRPV3	ENSG00000167723	ENST00000576742.6	rs925101	intron_variant	0.000265708328147831
chr6_14466497_G_A	CXCL16	ENSG00000161921	ENST00000293778.12	rs60894000	intron_variant	0.00221443287652593
chr6_14467366_G_A	INCA1	ENSG00000196388	ENST00000574617.1	rs238226	intron_variant	0.00069829341927277
chr6_14469868_A_G	NUP88	ENSG00000108559	ENST00000573584.6	rs11078560	intron_variant	0.00868922405439528
chr6_14473795_G_T	TNFSF12	ENSG00000239697	ENST00000293825.11	rs3803798	synonymous_variant	0.00159965957231706
chr6_14475296_A_T	CTC1	ENSG00000178971	ENST00000651323.1	rs7501986	intron_variant	0.00488975919793894
chr6_14475471_C_G	PFAS	ENSG00000178921	ENST00000314666.11	rs4792687	intron_variant	0.000119835164429738
chr6_14476991_A_G	SLC25A35	ENSG00000125434	ENST00000577745.2	rs72835272	intron_variant	0.0026099999571668
chr6_14479602_G_A	NDEL1	ENSG00000166579	ENST00000582812.5	rs7214527	intron_variant	0.00387455984085877
chr6_14483674_G_C	NDEL1	ENSG00000166579	ENST00000334527.12	rs3744652	5_prime_UTR_variant	0.000879765076429774
chr6_14486702_C_T	NDEL1	ENSG00000166579	ENST00000334527.12	rs8065812	intron_variant	0.00154910058084378
chr6_14487040_T_C	NDEL1	ENSG00000166579	ENST00000334527.12	rs1391768	intron_variant	0.000700198562327455
chr6_14491328_G_A	NDEL1	ENSG00000166579	ENST00000334527.12	rs11868283	intron_variant	0.00284788784781656
chr6_14498462_T_C	NDEL1	ENSG00000166579	ENST00000334527.12	rs4577149	intron_variant	0.000299415940444946
chr6_14499255_A_T	NDEL1	ENSG00000166579	ENST00000334527.12	rs7207330	intron_variant	0.00446281129268061
chr6_14500617_T_C	NDEL1	ENSG00000166579	ENST00000334527.12	rs12944143	intron_variant	0.00438190043851405
chr6_14501689_G_C	NDEL1	ENSG00000166579	ENST00000334527.12	rs12943033	intron_variant	1.34438227149851e-07
chr6_16039759_C_T	NDEL1	ENSG00000166579	ENST00000334527.12	rs12952400	intron_variant	0.00153259735118719
chr6_16175064_A_G	NDEL1	ENSG00000166579	ENST00000334527.12	rs2201466	intron_variant	0.0030420839179681
chr6_16198280_T_C	NDEL1	ENSG00000166579	ENST00000334527.12	rs12937278	intron_variant	0.00171938761516271
chr6_16749780_G_T	NDEL1	ENSG00000166579	ENST00000334527.12	rs11078753	intron_variant	2.13753236697175e-06
chr6_17008941_A_C	NDEL1	ENSG00000166579	ENST00000334527.12	rs1391766	intron_variant	0.00369585760842292
chr6_17076609_C_A	NDEL1	ENSG00000166579	ENST00000334527.12	rs8064655	intron_variant	0.000221075308098865
chr6_17076933_C_T	NDEL1	ENSG00000166579	ENST00000334527.12	rs931672	intron_variant	0.000174765007778733
chr6_17076944_C_T	NDEL1	ENSG00000166579	ENST00000334527.12	rs8077982	intron_variant	0.000221075308098865
chr6_17498622_T_C	NDEL1	ENSG00000166579	ENST00000334527.12	rs3817003	intron_variant	0.00990510077464675
chr6_17549191_C_T	NDEL1	ENSG00000166579	ENST00000334527.12	rs4791707	intron_variant	0.000685098693932846
chr6_18067660_G_A	NDEL1	ENSG00000166579	ENST00000334527.12	rs12938349	intron_variant	0.0054976619800159
chr6_18401150_A_G	NDEL1	ENSG00000166579	ENST00000581679.1	rs8072211	intron_variant	0.00539847353838738
chr6_18402950_G_A	NDEL1	ENSG00000166579	ENST00000581679.1	rs35261231	intron_variant	0.0033009175409833
chr6_18404813_C_T	NDEL1	ENSG00000166579	ENST00000581679.1	rs11650137	intron_variant	1.90358873458875e-06
chr6_18405553_A_G	MYH10	ENSG00000133026	ENST00000360416.8	rs1042567	3_prime_UTR_variant	8.09516172602407e-07
chr6_18407322_G_C	MYH10	ENSG00000133026	ENST00000360416.8	rs67845466	3_prime_UTR_variant	2.32162879525383e-07
chr6_18408698_G_A	MYH10	ENSG00000133026	ENST00000360416.8	rs961	3_prime_UTR_variant	1.33131188608454e-08
chr6_18408772_T_G	MYH10	ENSG00000133026	ENST00000360416.8	rs9674442	intron_variant	2.36811796622806e-08
chr6_18409402_A_G	MYH10	ENSG00000133026	ENST00000360416.8	rs1971300	intron_variant	4.98280398415404e-07
chr6_18411592_C_T	MYH10	ENSG00000133026	ENST00000360416.8	rs11651129	intron_variant	5.96664770469488e-05
chr6_20576652_G_A	MYH10	ENSG00000133026	ENST00000360416.8	rs12602294	intron_variant	0.0043024227234029
chr6_20585150_G_A	MYH10	ENSG00000133026	ENST00000360416.8	rs4791710	intron_variant	0.00220270100181589
chr6_20613305_C_T	MYH10	ENSG00000133026	ENST00000360416.8	rs7219356	intron_variant	0.00111310160063238
chr6_21438658_C_A	MYH10	ENSG00000133026	ENST00000360416.8	rs3826463	intron_variant	0.00433631071247692
chr6_21683483_C_T	MYH10	ENSG00000133026	ENST00000360416.8	rs8082067	intron_variant	0.000269428267900599
chr6_22267993_T_C	MYH10	ENSG00000133026	ENST00000360416.8	rs2270743	intron_variant	0.00135838033865047
chr6_22381841_T_C	MYH10	ENSG00000133026	ENST00000360416.8	rs6503124	intron_variant	8.99041614485884e-11
chr6_22382678_T_C	MYH10	ENSG00000133026	ENST00000360416.8	rs3744653	intron_variant	8.99041614485884e-11
chr6_23258288_G_A	MYH10	ENSG00000133026	ENST00000360416.8	rs2277670	intron_variant	0.00659266697744323
chr6_24589274_G_A	MYH10	ENSG00000133026	ENST00000360416.8	rs904415	intron_variant	0.000797877096170845
chr6_24617969_A_G	MYH10	ENSG00000133026	ENST00000360416.8	rs7225733	intron_variant	0.00752174330039642
chr6_27048634_C_T	MYH10	ENSG00000133026	ENST00000360416.8	rs35714964	intron_variant	3.68886962990093e-05
chr6_27335966_A_T	MYH10	ENSG00000133026	ENST00000360416.8	rs7212876	intron_variant	0.000425322931584122
chr6_27338739_C_T	MYH10	ENSG00000133026	ENST00000360416.8	rs7217409	intron_variant	1.66947912196781e-05
chr6_27344299_G_A	MYH10	ENSG00000133026	ENST00000360416.8	rs10775386	intron_variant	3.79488878679745e-07
chr6_27351069_G_A	MYH10	ENSG00000133026	ENST00000360416.8	rs34681962	intron_variant	3.6480368784205e-09
chr6_27352965_G_C	MYH10	ENSG00000133026	ENST00000360416.8	rs4791711	intron_variant	3.6480368784205e-09
chr6_27359084_G_A	MYH10	ENSG00000133026	ENST00000360416.8	rs8066140	intron_variant	3.6480368784205e-09
chr6_27363817_C_A	MYH10	ENSG00000133026	ENST00000360416.8	rs8071909	intron_variant	8.36824788876626e-09
chr6_27364519_T_C	MYH10	ENSG00000133026	ENST00000360416.8	rs12939638	intron_variant	8.36824788876626e-09
chr6_27366794_G_A	MYH10	ENSG00000133026	ENST00000360416.8	rs34648012	intron_variant	5.10433831157317e-10
chr6_27373692_A_C	MYH10	ENSG00000133026	ENST00000360416.8	rs9892997	intron_variant	8.36824788876626e-09
chr6_27382550_G_A	MYH10	ENSG00000133026	ENST00000360416.8	rs2036026	intron_variant	1.56923531993452e-09
chr6_27387681_C_T	MYH10	ENSG00000133026	ENST00000360416.8	rs11650530	intron_variant	1.56923531993452e-09
chr6_27388748_T_C	MYH10	ENSG00000133026	ENST00000360416.8	rs6416895	intron_variant	2.21969843125439e-09
chr6_27393902_T_C	MYH10	ENSG00000133026	ENST00000360416.8	rs7211601	intron_variant	2.6652066785064e-09
chr6_27395865_A_C	MYH10	ENSG00000133026	ENST00000360416.8	rs8066003	intron_variant	2.13114762599735e-09
chr6_27399042_C_A	MYH10	ENSG00000133026	ENST00000360416.8	rs11658073	intron_variant	2.06702901003825e-09
chr6_27410051_A_G	MYH10	ENSG00000133026	ENST00000360416.8	rs11654755	intron_variant	4.07466450993865e-10
chr6_27411593_A_G	MYH10	ENSG00000133026	ENST00000360416.8	rs11650834	intron_variant	7.18600933503691e-05
chr6_27412322_A_G	MYH10	ENSG00000133026	ENST00000360416.8	rs11651210	intron_variant	0.000664855480415794
chr6_27412423_T_C	MYH10	ENSG00000133026	ENST00000360416.8	rs57074249	intron_variant	5.38571065678053e-12
chr6_27413118_C_T	MYH10	ENSG00000133026	ENST00000360416.8	rs77033510	intron_variant	1.74216026852058e-06
chr6_27413199_C_T	MYH10	ENSG00000133026	ENST00000360416.8	rs78185634	intron_variant	0.00101273566790442
chr6_27413214_G_A	MYH10	ENSG00000133026	ENST00000360416.8	rs2030124	intron_variant	0.000664855480415794
chr6_27416741_T_C	MYH10	ENSG00000133026	ENST00000360416.8	rs8067864	intron_variant	6.5671339528074e-06
chr6_27420248_C_G	MYH10	ENSG00000133026	ENST00000360416.8	rs11374	synonymous_variant	4.68737868509526e-05
chr6_27420669_C_A	MYH10	ENSG00000133026	ENST00000360416.8	rs1566327	intron_variant	1.74216026852058e-06
chr6_27420960_G_A	MYH10	ENSG00000133026	ENST00000360416.8	rs11649994	intron_variant	0.000664855480415794
chr6_27421371_T_G	MYH10	ENSG00000133026	ENST00000360416.8	rs11078756	intron_variant	0.000664855480415794
chr6_27421479_A_C	MYH10	ENSG00000133026	ENST00000360416.8	rs2277671	intron_variant	0.000627821570063204
chr6_27421711_T_C	MYH10	ENSG00000133026	ENST00000360416.8	rs10775387	intron_variant	0.000664855480415794
chr6_27422113_C_A	MYH10	ENSG00000133026	ENST00000360416.8	rs8078714	intron_variant	2.89143348110644e-05
chr6_27422242_A_T	MYH10	ENSG00000133026	ENST00000360416.8	rs28653041	intron_variant	1.78529726802192e-06
chr6_27422620_T_G	MYH10	ENSG00000133026	ENST00000360416.8	rs2132102	intron_variant	1.08575859672056e-06
chr6_27423214_T_C	MYH10	ENSG00000133026	ENST00000360416.8	rs4791712	intron_variant	0.000664855480415794
chr6_27423464_T_A	MYH10	ENSG00000133026	ENST00000360416.8	rs4791713	intron_variant	0.000664855480415794
chr6_27423541_C_T	MYH10	ENSG00000133026	ENST00000360416.8	rs58692294	intron_variant	0.000664855480415794
chr6_27424156_G_A	MYH10	ENSG00000133026	ENST00000360416.8	rs59237782	intron_variant	1.74216026852058e-06
chr6_27424262_G_A	MYH10	ENSG00000133026	ENST00000360416.8	rs4791714	intron_variant	0.000664855480415794
chr6_27424331_A_G	MYH10	ENSG00000133026	ENST00000360416.8	rs7213629	intron_variant	0.000664855480415794
chr6_27424369_C_G	MYH10	ENSG00000133026	ENST00000360416.8	rs4791715	intron_variant	0.000664855480415794
chr6_27424890_G_A	MYH10	ENSG00000133026	ENST00000360416.8	rs4791319	intron_variant	0.000664855480415794
chr6_27424932_G_A	MYH10	ENSG00000133026	ENST00000360416.8	rs4791718	intron_variant	0.000664855480415794
chr6_27425119_G_A	MYH10	ENSG00000133026	ENST00000360416.8	rs8079836	intron_variant	5.54604209092647e-12
chr6_27425176_C_T	MYH10	ENSG00000133026	ENST00000360416.8	rs1532348	intron_variant	0.000664855480415794
chr6_27425930_T_C	MYH10	ENSG00000133026	ENST00000360416.8	rs12449498	intron_variant	0.000664855480415794
chr6_27426092_G_A	MYH10	ENSG00000133026	ENST00000360416.8	rs8081825	intron_variant	9.28516434588452e-12
chr6_27426105_A_G	MYH10	ENSG00000133026	ENST00000360416.8	rs7225835	intron_variant	0.000664855480415794
chr6_27427985_T_C	MYH10	ENSG00000133026	ENST00000360416.8	rs7226153	intron_variant	1.74216026852058e-06
[truncated: 4,067 more rows]
